# Supplementary material for: In‐depth proteomics reveals the characteristic developmental profiles of early lung adenocarcinoma with epidermal growth factor receptor mutation
Source: Cancer Med. 2023 Apr 2;12(9):10755–67. doi: 10.1002/cam4.5766 (PMC10225231; doi:10.1002/cam4.5766)
Supplement: Supplementary file 4 — Table S1. [file CAM4-12-10755-s002.xlsx]

## Sheet: Supplemental Table 1
	Supplementary Table 1
	Description	Accession	126	127N	127C	128N	128C	129N	129C	130N	130C
1	ATP-dependent RNA helicase DHX36 OS=Homo sapiens GN=DHX36 PE=1 SV=2	Q9H2U1	133.9	33.3	139.4	77.7	116.9	143.2	82.8	128.5	144.4
2	Ras-responsive element-binding protein 1 OS=Homo sapiens GN=RREB1 PE=1 SV=3	Q92766	143.7	75.6	70.9	130.7	82.3	101.3	101.8	106	121.1
3	Ubiquitin-60S ribosomal protein L40 OS=Homo sapiens GN=UBA52 PE=1 SV=2	P62987	118	65.8	62.3	96.7	79.5	163	106.5	103.6	169.3
4	Pterin-4-alpha-carbinolamine dehydratase OS=Homo sapiens GN=PCBD1 PE=1 SV=2	P61457	105.2	63.4	57.1	97.6	84.8	113.6	97.7	110.6	131.7
5	Zinc finger protein 629 OS=Homo sapiens GN=ZNF629 PE=1 SV=2	Q9UEG4	123	74.3	77.9	108.1	90.9	108.2	104	106.8	110.4
6	Zinc finger protein 579 OS=Homo sapiens GN=ZNF579 PE=1 SV=2	Q8NAF0	140.2	85.5	98.7	122.7	108.9	161.3	70.2	93.6	119
7	Aryl hydrocarbon receptor OS=Homo sapiens GN=AHR PE=1 SV=2	P35869	110.4	69.8	117.2	108.7	107.1	145.4	102.8	127.2	111.5
8	Phosphatidylcholine transfer protein OS=Homo sapiens GN=PCTP PE=1 SV=1	Q9UKL6	116.6	77.1	86.8	78.8	93.5	87.7	84.1	84.5	89.6
9	Nuclear speckle splicing regulatory protein 1 OS=Homo sapiens GN=NSRP1 PE=1 SV=1	Q9H0G5	140.2	93	87.1	97.8	96.3	129.6	92.5	95.4	114
10	HLA class I histocompatibility antigen, Cw-12 alpha chain OS=Homo sapiens GN=HLA-C PE=1 SV=2	P30508	96.2	64.6	76	87.9	81.4	97.1	133.5	140.6	177.3
11	Serine/threonine-protein phosphatase 2B catalytic subunit gamma isoform OS=Homo sapiens GN=PPP3CC PE=1 SV=3	P48454	132.2	89.8	131.1	87.7	91.4	111.2	94.2	97.5	92.3
12	Rho GTPase-activating protein 32 OS=Homo sapiens GN=ARHGAP32 PE=1 SV=1	A7KAX9	158.1	109.2	105.2	101.9	119.4	119.9	98.9	100.3	87
13	Multiple epidermal growth factor-like domains protein 6 OS=Homo sapiens GN=MEGF6 PE=1 SV=4	O75095	145.2	100.7	81.5	141.7	108.6	160.9	63.3	69	73.4
14	Membrane-associated progesterone receptor component 1 OS=Homo sapiens GN=PGRMC1 PE=1 SV=3	O00264	123.2	87.8	89.1	86.6	89.8	107.7	94.6	100	123.7
15	60S ribosomal protein L37 OS=Homo sapiens GN=RPL37 PE=1 SV=2	P61927	128.7	94	89.3	114.5	101	114.5	92.6	93.7	99.5
16	1-phosphatidylinositol 4,5-bisphosphate phosphodiesterase beta-3 OS=Homo sapiens GN=PLCB3 PE=1 SV=2	Q01970	113.2	82.7	106	106.2	104.6	108.1	99.5	99.2	107.8
17	NADH dehydrogenase (ubiquinone) complex I, assembly factor 6 OS=Homo sapiens GN=NDUFAF6 PE=1 SV=2	Q330K2	130.5	95.4	81.8	89.2	90.4	137.3	117.9	115.4	142.1
18	HLA class II histocompatibility antigen, DQ alpha 1 chain OS=Homo sapiens GN=HLA-DQA1 PE=1 SV=1	P01909	143.9	106.5	46.8	105.7	94.1	125.8	99.6	93.5	111.3
19	Syntaxin-binding protein 1 OS=Homo sapiens GN=STXBP1 PE=1 SV=1	P61764	133	98.4	133	122.8	141.3	136.6	75	77.8	82.1
20	Arylacetamide deacetylase OS=Homo sapiens GN=AADAC PE=1 SV=5	P22760	202.2	150.2	119.9	79.7	72.3	73	72.4	74	76.3
21	Protein LSM14 homolog B OS=Homo sapiens GN=LSM14B PE=1 SV=1	Q9BX40	106.3	80.9	128.6	123.4	142.4	124.7	96.7	96.6	100.3
22	Keratin, type II cytoskeletal 1 OS=Homo sapiens GN=KRT1 PE=1 SV=6	P04264	116.4	89	150.5	88.8	78.9	108.2	88.8	94.6	101.3
23	Microtubule-associated protein RP/EB family member 2 OS=Homo sapiens GN=MAPRE2 PE=1 SV=1	Q15555	97.2	74.5	78.5	102.8	97.5	144.8	88.7	85.2	131.5
24	Integrin alpha-9 OS=Homo sapiens GN=ITGA9 PE=1 SV=2	Q13797	138.8	107.6	104.4	115.8	89.4	117.1	75.8	85.3	84.6
25	Keratin, type I cytoskeletal 9 OS=Homo sapiens GN=KRT9 PE=1 SV=3	P35527	124.6	97.3	171.3	82.9	85.6	87.8	77.4	92.1	88.2
26	Xanthine dehydrogenase/oxidase OS=Homo sapiens GN=XDH PE=1 SV=4	P47989	118	92.1	108.6	105.1	110.9	119.7	109.4	128.3	107.8
27	Ras-related protein Rap-1A OS=Homo sapiens GN=RAP1A PE=1 SV=1	P62834	100.9	78.9	97.1	88.9	103.6	86.8	118.2	117.8	117.6
28	HLA class II histocompatibility antigen, DR beta 5 chain OS=Homo sapiens GN=HLA-DRB5 PE=1 SV=1	Q30154	184.3	146.5	150.2	68.7	73	67.9	101	95.4	100.8
29	Liprin-alpha-1 OS=Homo sapiens GN=PPFIA1 PE=1 SV=1	Q13136	112.3	89.3	86.7	107.6	84.9	103.5	98.5	96.4	113.6
30	Cdc42 effector protein 4 OS=Homo sapiens GN=CDC42EP4 PE=1 SV=1	Q9H3Q1	116.3	92.8	109.2	95.2	103.4	103.8	89.7	97.9	93.7
31	Prothymosin alpha OS=Homo sapiens GN=PTMA PE=1 SV=2	P06454	130.5	104.6	119.1	101.2	99.6	96.8	86.3	100.6	89.5
32	Matrix-remodeling-associated protein 7 OS=Homo sapiens GN=MXRA7 PE=1 SV=1	P84157	135.4	108.8	115.4	71.2	81.6	73.7	105.3	110.2	96.1
33	39S ribosomal protein L22, mitochondrial OS=Homo sapiens GN=MRPL22 PE=1 SV=1	Q9NWU5	128.6	103.4	116.4	93.3	101.9	91.8	98.8	98.2	92.5
34	CLIP-associating protein 2 OS=Homo sapiens GN=CLASP2 PE=1 SV=2	O75122	98.2	79	86.8	85.2	91	106.9	85.3	88.2	108.6
35	Synaptosomal-associated protein 29 OS=Homo sapiens GN=SNAP29 PE=1 SV=1	O95721	119.4	96.2	112	100	98.7	100.9	97.4	106.2	100.9
36	Serine/threonine-protein kinase D2 OS=Homo sapiens GN=PRKD2 PE=1 SV=2	Q9BZL6	115.2	93.2	103.2	118.2	112.5	118.8	109.4	116.1	113.4
37	Tumor protein D53 OS=Homo sapiens GN=TPD52L1 PE=1 SV=1	Q16890	100.9	82	82.8	111.9	103.6	113	98.7	99.4	106.9
38	A-kinase anchor protein 8 OS=Homo sapiens GN=AKAP8 PE=1 SV=1	O43823	115.4	94	105.9	124.7	104.9	116.7	101.2	108.9	99.4
39	Desmin OS=Homo sapiens GN=DES PE=1 SV=3	P17661	114.1	93.1	116.1	102.5	100.1	109.9	90.2	78.7	84.2
40	Serine hydroxymethyltransferase, cytosolic OS=Homo sapiens GN=SHMT1 PE=1 SV=1	P34896	97.8	79.9	95.1	110.3	113.6	106.4	102.4	96.3	83.9
41	ELMO domain-containing protein 2 OS=Homo sapiens GN=ELMOD2 PE=1 SV=1	Q8IZ81	106.1	86.8	77.6	96.1	99	106.9	111.5	112.6	108.7
42	60S ribosomal protein L29 OS=Homo sapiens GN=RPL29 PE=1 SV=2	P47914	135	110.9	124.9	102.6	107.4	104.2	90.4	103	89.8
43	HLA class I histocompatibility antigen, Cw-7 alpha chain OS=Homo sapiens GN=HLA-C PE=1 SV=3	P10321	89.3	73.4	67.2	120.3	109.8	114.3	105.5	94.2	102
44	Ephrin type-B receptor 2 OS=Homo sapiens GN=EPHB2 PE=1 SV=5	P29323	130.3	107.2	123.1	84.2	104.6	78.2	90.5	93.4	98.6
45	DNA-directed RNA polymerase II subunit RPB11-a OS=Homo sapiens GN=POLR2J PE=1 SV=1	P52435	115.7	95.7	105.1	98.6	109.3	117.1	91.8	107.3	93.5
46	Erlin-1 OS=Homo sapiens GN=ERLIN1 PE=1 SV=1	O75477	108.5	89.7	101.6	100	92.4	87.9	94.3	113.9	106.9
47	Methyl-CpG-binding domain protein 3 OS=Homo sapiens GN=MBD3 PE=1 SV=1	O95983	95.6	79.3	99.1	79.6	97.9	93.3	73	96.7	90.9
48	Msx2-interacting protein OS=Homo sapiens GN=SPEN PE=1 SV=1	Q96T58	109.4	90.8	98.1	90	97	102.4	98.1	105.8	95.9
49	Beta-actin-like protein 2 OS=Homo sapiens GN=ACTBL2 PE=1 SV=2	Q562R1	137.3	114.1	131.2	101.9	89.7	109.6	107.1	112.9	96
50	CXXC-type zinc finger protein 1 OS=Homo sapiens GN=CXXC1 PE=1 SV=2	Q9P0U4	109.5	91.1	124.4	112	100.6	126.8	114.4	91.3	129.8
51	Angio-associated migratory cell protein OS=Homo sapiens GN=AAMP PE=1 SV=2	Q13685	112.1	93.4	103.3	110.6	99.3	116.2	125.7	119.6	119.8
52	ATPase inhibitor, mitochondrial OS=Homo sapiens GN=ATPIF1 PE=1 SV=1	Q9UII2	102.4	85.5	83.3	131.7	94.9	107.1	115.4	111.8	122.5
53	Histone lysine demethylase PHF8 OS=Homo sapiens GN=PHF8 PE=1 SV=3	Q9UPP1	109.1	91.1	105.9	110.9	127.4	121.4	103.5	105.7	125
54	HLA class II histocompatibility antigen, DRB1-9 beta chain OS=Homo sapiens GN=HLA-DRB1 PE=1 SV=1	Q9TQE0	165.2	138.1	157.8	75.5	85.7	74.9	75	82.6	76.1
55	Cleavage stimulation factor subunit 2 tau variant OS=Homo sapiens GN=CSTF2T PE=1 SV=1	Q9H0L4	119.3	99.8	91.5	99.7	98.2	108.7	85	94.2	92.5
56	Death-associated protein 1 OS=Homo sapiens GN=DAP PE=1 SV=3	P51397	115.6	96.7	83.4	97.4	95.7	110.6	109.2	112.2	115.4
57	Phosphatidylinositol 4,5-bisphosphate 3-kinase catalytic subunit alpha isoform OS=Homo sapiens GN=PIK3CA PE=1 SV=2	P42336	109.3	91.5	107.3	107.5	90.7	108.3	93.6	94.3	96.7
58	60S ribosomal protein L35a OS=Homo sapiens GN=RPL35A PE=1 SV=2	P18077	117.5	98.8	102.9	105.1	98.4	102.5	96.7	99.4	97.7
59	Aldose 1-epimerase OS=Homo sapiens GN=GALM PE=1 SV=1	Q96C23	116.9	98.3	102.1	99.3	98	114.9	95.6	97.5	105.1
60	Nipped-B-like protein OS=Homo sapiens GN=NIPBL PE=1 SV=2	Q6KC79	97.6	82.1	95.3	95.1	95.6	93.6	106.1	101.2	104.8
61	40S ribosomal protein S26 OS=Homo sapiens GN=RPS26 PE=1 SV=3	P62854	119.7	100.8	93.6	108.2	104.1	105.1	98.1	101.1	99.3
62	Aquaporin-1 OS=Homo sapiens GN=AQP1 PE=1 SV=3	P29972	91.6	77.2	80.2	69.3	69.4	69.8	133.3	140.8	147.6
63	Cleavage stimulation factor subunit 1 OS=Homo sapiens GN=CSTF1 PE=1 SV=1	Q05048	110.5	93.4	102.9	96	98.3	91.8	90	95.2	94.7
64	Methyltransferase-like protein 7B OS=Homo sapiens GN=METTL7B PE=1 SV=2	Q6UX53	95.6	81	94.3	93.5	110.1	99.6	93.6	99	91.4
65	Microsomal glutathione S-transferase 3 OS=Homo sapiens GN=MGST3 PE=1 SV=1	O14880	120.1	101.8	111	97.9	98.8	89.8	87.7	100.6	96.7
66	Tubulin alpha-4A chain OS=Homo sapiens GN=TUBA4A PE=1 SV=1	P68366	96.9	82.3	82.4	95.6	98.8	92.2	115.9	120.3	114.3
67	Bromodomain adjacent to zinc finger domain protein 1A OS=Homo sapiens GN=BAZ1A PE=1 SV=2	Q9NRL2	106.6	90.7	99.6	86.9	88.4	117	98.2	109.7	94.5
68	Breast cancer anti-estrogen resistance protein 1 OS=Homo sapiens GN=BCAR1 PE=1 SV=2	P56945	96	81.9	88.8	87.2	101.9	115.8	92.2	118.4	109
69	Fibronectin type III domain-containing protein 3B OS=Homo sapiens GN=FNDC3B PE=1 SV=2	Q53EP0	102.1	87.2	70.7	115.6	99.4	114.5	137.7	133	139.8
70	Engulfment and cell motility protein 1 OS=Homo sapiens GN=ELMO1 PE=1 SV=2	Q92556	129.1	110.3	121.2	96.5	91.4	97.9	91.1	93.3	98.1
71	ATP-dependent RNA helicase DHX29 OS=Homo sapiens GN=DHX29 PE=1 SV=2	Q7Z478	120.8	103.4	122.1	98.3	109.5	107.7	115.1	102.9	120.2
72	Cytochrome b-c1 complex subunit 6, mitochondrial OS=Homo sapiens GN=UQCRH PE=1 SV=2	P07919	130.8	111.9	120	94.5	96.6	95.5	115.1	122.1	113.4
73	Myc box-dependent-interacting protein 1 OS=Homo sapiens GN=BIN1 PE=1 SV=1	O00499	94.8	81.3	95.5	114.7	104	108.7	98	94	104.4
74	ATP-dependent Clp protease proteolytic subunit, mitochondrial OS=Homo sapiens GN=CLPP PE=1 SV=1	Q16740	112.7	96.7	103.3	88.2	91.6	92.5	92.6	106.1	97.5
75	Chromatin modification-related protein MEAF6 OS=Homo sapiens GN=MEAF6 PE=1 SV=1	Q9HAF1	101.5	87.2	85.5	94.5	101.9	102	100.9	94	103.6
76	HLA class I histocompatibility antigen, A-33 alpha chain OS=Homo sapiens GN=HLA-A PE=1 SV=3	P16190	127.9	109.9	109.1	65.3	66.8	69.6	112	117.6	123.9
77	RNA-binding protein 26 OS=Homo sapiens GN=RBM26 PE=1 SV=3	Q5T8P6	125.6	107.9	114.9	128.8	106	117.8	80.5	103.4	115.2
78	Ig gamma-3 chain C region OS=Homo sapiens GN=IGHG3 PE=1 SV=2	P01860	115.3	99.2	106.6	118.8	118.3	122.4	81.8	87.3	86.4
79	Apoptosis-inducing factor 2 OS=Homo sapiens GN=AIFM2 PE=1 SV=1	Q9BRQ8	108.7	93.6	103.4	99.3	97.4	97	72.9	80.4	81.7
80	Probable ergosterol biosynthetic protein 28 OS=Homo sapiens GN=C14orf1 PE=1 SV=1	Q9UKR5	117.3	101.1	85.7	111	98.6	107.8	108.9	101.7	105.7
81	CDP-diacylglycerol--inositol 3-phosphatidyltransferase OS=Homo sapiens GN=CDIPT PE=1 SV=1	O14735	120.5	103.9	110.8	104.1	101.9	106	101.8	105.6	107
82	Leucine-rich repeat transmembrane protein FLRT3 OS=Homo sapiens GN=FLRT3 PE=1 SV=1	Q9NZU0	109.9	94.8	96.5	95.6	109.1	100.5	96.9	93.4	94
83	Probable cysteine--tRNA ligase, mitochondrial OS=Homo sapiens GN=CARS2 PE=1 SV=1	Q9HA77	121.2	104.5	116.1	98.4	91.8	90.8	83.6	98.6	92.5
84	Talin-2 OS=Homo sapiens GN=TLN2 PE=1 SV=4	Q9Y4G6	141.7	122.1	124.2	98.4	100.8	94.9	84.7	86.4	83
85	Mortality factor 4-like protein 2 OS=Homo sapiens GN=MORF4L2 PE=1 SV=1	Q15014	107.2	92.5	116.9	98.7	130.9	104.1	93.6	91.2	89
86	Partner of Y14 and mago OS=Homo sapiens GN=PYM1 PE=1 SV=1	Q9BRP8	114.1	98.5	105.1	117.4	118.8	123.3	104.8	106.1	111.8
87	ADP/ATP translocase 3 OS=Homo sapiens GN=SLC25A6 PE=1 SV=4	P12236	127.4	110.1	118.2	88.9	89.1	84.8	93.9	108	97.9
88	Anterior gradient protein 2 homolog OS=Homo sapiens GN=AGR2 PE=1 SV=1	O95994	109.1	94.2	88.4	80	84.7	81.8	115.7	109.3	123.7
89	GTPase KRas OS=Homo sapiens GN=KRAS PE=1 SV=1	P01116	116.5	100.7	88.5	90.1	88.4	94.2	86.1	110.8	87.1
90	Protein kinase C iota type OS=Homo sapiens GN=PRKCI PE=1 SV=2	P41743	109.6	94.7	98.8	103.8	118.2	117.7	96.4	97.4	89.9
91	RNA-binding protein 3 OS=Homo sapiens GN=RBM3 PE=1 SV=1	P98179	122.6	105.9	103.5	105.1	99.9	98.7	84.8	101.3	94.7
92	ER membrane protein complex subunit 10 OS=Homo sapiens GN=EMC10 PE=1 SV=1	Q5UCC4	107.2	92.8	97.2	100.6	108	108.6	89.8	91.6	94.1
93	Homeodomain-only protein OS=Homo sapiens GN=HOPX PE=1 SV=1	Q9BPY8	101	87.4	94.7	100	93.1	106.1	104.7	122.9	105.2
94	Protein dpy-30 homolog OS=Homo sapiens GN=DPY30 PE=1 SV=1	Q9C005	103.2	89.5	87.4	83.3	86	79.2	126.3	126.7	117.5
95	Rap1 GTPase-GDP dissociation stimulator 1 OS=Homo sapiens GN=RAP1GDS1 PE=1 SV=3	P52306	114.5	99.3	103.1	99.1	100.5	109.2	93	100.7	105.4
96	HIV Tat-specific factor 1 OS=Homo sapiens GN=HTATSF1 PE=1 SV=1	O43719	99.5	86.4	92.1	104.1	105	107.2	108.1	110.3	108.7
97	COMM domain-containing protein 4 OS=Homo sapiens GN=COMMD4 PE=1 SV=1	Q9H0A8	103.1	89.6	92.6	95.3	106.8	105.5	92.7	99.6	97.8
98	UHRF1-binding protein 1-like OS=Homo sapiens GN=UHRF1BP1L PE=1 SV=2	A0JNW5	111.9	97.3	141.9	82	87.6	88.1	75.3	96.5	74.5
99	40S ribosomal protein S21 OS=Homo sapiens GN=RPS21 PE=1 SV=1	P63220	105.8	92.1	96.7	98.9	101.8	100.8	95.7	96.7	97.7
100	Multiple coagulation factor deficiency protein 2 OS=Homo sapiens GN=MCFD2 PE=1 SV=1	Q8NI22	116.4	101.3	88.2	87.5	78.3	81.7	99.6	106.4	112.2
101	HLA class II histocompatibility antigen, DRB1-14 beta chain OS=Homo sapiens GN=HLA-DRB1 PE=1 SV=1	Q9GIY3	105.5	91.9	99.6	91.3	91.9	90.5	107.1	116.2	109.5
102	Probable threonine--tRNA ligase 2, cytoplasmic OS=Homo sapiens GN=TARSL2 PE=1 SV=1	A2RTX5	114.6	99.8	98.3	109.5	106.8	113.1	93.3	102.4	105
103	Vitamin K epoxide reductase complex subunit 1 OS=Homo sapiens GN=VKORC1 PE=1 SV=1	Q9BQB6	103.3	90	102.1	86.9	88	84.8	100	103.8	105
104	Antigen peptide transporter 1 OS=Homo sapiens GN=TAP1 PE=1 SV=2	Q03518	88	76.7	89.9	102.8	99.7	103.4	133.4	125.2	130.9
105	Desmocollin-2 OS=Homo sapiens GN=DSC2 PE=1 SV=1	Q02487	107	93.3	96.8	107.1	106.7	97.1	101.5	95.7	102.4
106	HLA class II histocompatibility antigen, DRB1-15 beta chain OS=Homo sapiens GN=HLA-DRB1 PE=1 SV=2	P01911	135.8	118.4	126.3	71.6	74.1	70.7	91.3	102.4	101.3
107	Nitrilase homolog 1 OS=Homo sapiens GN=NIT1 PE=1 SV=2	Q86X76	93.1	81.2	90.7	93.5	104.4	98.7	114.5	117.2	117.1
108	Ras-related protein Rab-43 OS=Homo sapiens GN=RAB43 PE=1 SV=1	Q86YS6	96.9	84.5	98	92.4	97.3	96.5	95.5	99.6	96.3
109	Transcription elongation factor SPT4 OS=Homo sapiens GN=SUPT4H1 PE=1 SV=1	P63272	96.9	84.5	92	95.9	98.1	109.5	100.9	104.7	98.2
110	Four and a half LIM domains protein 2 OS=Homo sapiens GN=FHL2 PE=1 SV=3	Q14192	99.1	86.5	89.5	89.5	90	88.4	112.3	109.4	108
111	Methyltransferase-like protein 13 OS=Homo sapiens GN=METTL13 PE=1 SV=1	Q8N6R0	127.9	111.7	113.3	107.7	122	112.6	91.5	103.7	109.6
112	Myosin regulatory light polypeptide 9 OS=Homo sapiens GN=MYL9 PE=1 SV=4	P24844	113.7	99.3	103	99.6	101.8	103.7	89.7	93.9	93.7
113	Uncharacterized protein C17orf62 OS=Homo sapiens GN=C17orf62 PE=1 SV=1	Q9BQA9	110.1	96.2	101.7	89.8	91.8	94.4	105.7	108	114.2
114	Aldehyde dehydrogenase, dimeric NADP-preferring OS=Homo sapiens GN=ALDH3A1 PE=1 SV=3	P30838	105.6	92.4	95.9	134.7	141.7	139.4	77.4	83.8	81.5
115	Brefeldin A-inhibited guanine nucleotide-exchange protein 2 OS=Homo sapiens GN=ARFGEF2 PE=1 SV=3	Q9Y6D5	111.7	97.7	109	98.3	110.1	101.7	95.5	109	97.7
116	CWF19-like protein 1 OS=Homo sapiens GN=CWF19L1 PE=1 SV=2	Q69YN2	109.3	95.7	99.4	99.2	90.5	102.4	93.3	97.7	104.4
117	Ubiquitin-like protein 5 OS=Homo sapiens GN=UBL5 PE=1 SV=1	Q9BZL1	111.6	97.6	98.7	112.4	108.6	113.6	92.4	92.7	92.1
118	Charged multivesicular body protein 2b OS=Homo sapiens GN=CHMP2B PE=1 SV=1	Q9UQN3	107.8	94.4	101.6	95.6	95.2	98.3	103.1	101.9	103.7
119	Pleckstrin homology-like domain family B member 1 OS=Homo sapiens GN=PHLDB1 PE=1 SV=1	Q86UU1	103	90.3	100.5	97.9	95.5	98.1	99.3	104.5	99.8
120	Collagen alpha-1(V) chain OS=Homo sapiens GN=COL5A1 PE=1 SV=3	P20908	111.5	97.8	111.3	103.4	107.3	106.3	88.3	96.6	91.6
121	Vesicle transport protein USE1 OS=Homo sapiens GN=USE1 PE=1 SV=2	Q9NZ43	121	106.1	111.8	94.5	101.9	98.9	93	101.8	95.7
122	Serum paraoxonase/arylesterase 1 OS=Homo sapiens GN=PON1 PE=1 SV=3	P27169	143.2	125.6	121.1	86.1	89.7	90.7	80	91.8	82.1
123	Cysteine-rich protein 2 OS=Homo sapiens GN=CRIP2 PE=1 SV=1	P52943	113	99.4	102.6	107.6	102.7	104.7	84.7	100.7	91.9
124	HLA class I histocompatibility antigen, B-18 alpha chain OS=Homo sapiens GN=HLA-B PE=1 SV=1	P30466	110.1	96.8	107	108.7	96.6	101.3	111.8	102.3	103.6
125	Pre-mRNA-splicing factor ATP-dependent RNA helicase PRP16 OS=Homo sapiens GN=DHX38 PE=1 SV=2	Q92620	106.6	93.7	97.9	94.6	92.5	93.2	109.3	119.1	115.4
126	Superoxide dismutase [Cu-Zn] OS=Homo sapiens GN=SOD1 PE=1 SV=2	P00441	85.3	75	82	81.2	84.4	87.4	126.3	124	123.8
127	Thioredoxin domain-containing protein 9 OS=Homo sapiens GN=TXNDC9 PE=1 SV=2	O14530	95.5	83.9	83.2	96.2	104.2	98.3	96.3	94.2	101.8
128	ADP-ribosylation factor-binding protein GGA3 OS=Homo sapiens GN=GGA3 PE=1 SV=1	Q9NZ52	120.7	106.2	102.4	101.5	103.3	111.3	129.3	124.6	100.7
129	Cytochrome c oxidase subunit 6A1, mitochondrial OS=Homo sapiens GN=COX6A1 PE=1 SV=4	P12074	102.9	90.6	89.6	105.4	91.5	148.5	92	103.1	131.8
130	Eukaryotic translation elongation factor 1 epsilon-1 OS=Homo sapiens GN=EEF1E1 PE=1 SV=1	O43324	108.2	95.3	94.3	101.6	95.6	104.7	92.1	96.2	101.1
131	Laminin subunit alpha-4 OS=Homo sapiens GN=LAMA4 PE=1 SV=4	Q16363	129.3	113.8	123.2	98.5	110	116.4	76.3	87.3	77.7
132	MICOS complex subunit MIC26 OS=Homo sapiens GN=APOO PE=1 SV=1	Q9BUR5	100.3	88.3	83.4	88.3	86.1	88.8	101.3	97.6	95.9
133	Nascent polypeptide-associated complex subunit alpha, muscle-specific form OS=Homo sapiens GN=NACA PE=1 SV=1	E9PAV3	113.1	99.5	102.6	97.6	97	87.2	98.5	98.3	91.7
134	Nuclear body protein SP140-like protein OS=Homo sapiens GN=SP140L PE=1 SV=3	Q9H930	100.4	88.3	85.4	102.6	93.3	103.7	108.2	111.6	102.9
135	Zinc transporter ZIP11 OS=Homo sapiens GN=SLC39A11 PE=2 SV=3	Q8N1S5	106.2	93.4	103.8	103.6	103.3	98.9	99.4	102.4	92
136	Arf-GAP domain and FG repeat-containing protein 2 OS=Homo sapiens GN=AGFG2 PE=1 SV=2	O95081	103.6	91.3	106.4	100.1	100.3	97.4	98.9	101.7	98.9
137	UDP-N-acetylglucosamine--dolichyl-phosphate N-acetylglucosaminephosphotransferase OS=Homo sapiens GN=DPAGT1 PE=1 SV=2	Q9H3H5	101.3	89.2	98.4	101.7	100.5	107.6	106	112.1	99.4
138	Protein YIPF2 OS=Homo sapiens GN=YIPF2 PE=1 SV=1	Q9BWQ6	109.7	96.7	103.1	97.3	100.7	100.3	105.1	110	104.8
139	5'-AMP-activated protein kinase catalytic subunit alpha-1 OS=Homo sapiens GN=PRKAA1 PE=1 SV=4	Q13131	111.9	98.8	90.2	101.6	96.9	106.3	90.8	93.7	99.1
140	Centrosomal protein of 131 kDa OS=Homo sapiens GN=CEP131 PE=1 SV=3	Q9UPN4	102.9	90.8	100.8	99.2	122.8	118.1	101	101.6	100.2
141	Protein SDA1 homolog OS=Homo sapiens GN=SDAD1 PE=1 SV=3	Q9NVU7	105.4	93.1	97.3	107	125.9	109.1	93.7	98.9	106.9
142	Hematological and neurological expressed 1-like protein OS=Homo sapiens GN=HN1L PE=1 SV=1	Q9H910	108.6	96	101.9	104.3	106.6	126.5	118.5	117.9	119.8
143	Homeobox protein PKNOX1 OS=Homo sapiens GN=PKNOX1 PE=1 SV=3	P55347	114	100.8	93.4	120.2	100.4	123.8	100	93.2	106.4
144	PDZ domain-containing protein GIPC1 OS=Homo sapiens GN=GIPC1 PE=1 SV=2	O14908	116	102.6	120.4	110.3	118.7	107.7	99.4	97.4	106.5
145	Ras GTPase-activating protein 1 OS=Homo sapiens GN=RASA1 PE=1 SV=1	P20936	105	92.8	94.9	95.8	97.5	100.6	114.7	107.6	111.1
146	[F-actin]-methionine sulfoxide oxidase MICAL1 OS=Homo sapiens GN=MICAL1 PE=1 SV=2	Q8TDZ2	117.1	103.6	116.5	101	104.4	100	100.5	109.6	105.7
147	LIM and SH3 domain protein 1 OS=Homo sapiens GN=LASP1 PE=1 SV=2	Q14847	112.2	99.3	101.1	100.3	99	99.1	102.8	105	103
148	Nuclear inhibitor of protein phosphatase 1 OS=Homo sapiens GN=PPP1R8 PE=1 SV=2	Q12972	98.9	87.5	93.1	99.1	92.3	94.1	98.9	97.8	103.8
149	Protein FAM8A1 OS=Homo sapiens GN=FAM8A1 PE=1 SV=1	Q9UBU6	95.5	84.5	94	96	95.3	94.1	94.9	91.5	91.1
150	Centromere protein V OS=Homo sapiens GN=CENPV PE=1 SV=1	Q7Z7K6	108.5	96.1	117	104.9	93.6	93.7	93.3	91.7	98.2
151	Histone H1.5 OS=Homo sapiens GN=HIST1H1B PE=1 SV=3	P16401	108.3	95.9	107.3	90.6	93.8	91.8	101.3	108.7	105
152	Protein O-GlcNAcase OS=Homo sapiens GN=MGEA5 PE=1 SV=2	O60502	106.7	94.5	93.9	102.2	106.7	128.6	126.7	103.2	137.4
153	Trans-2-enoyl-CoA reductase, mitochondrial OS=Homo sapiens GN=MECR PE=1 SV=2	Q9BV79	100.1	88.8	101.4	88.3	90.9	92	97.3	107.5	101.4
154	3-beta-hydroxysteroid-Delta(8),Delta(7)-isomerase OS=Homo sapiens GN=EBP PE=1 SV=3	Q15125	102.1	90.6	98.8	97.3	94.5	80.2	110.4	107.9	96.4
155	Diablo homolog, mitochondrial OS=Homo sapiens GN=DIABLO PE=1 SV=1	Q9NR28	95	84.3	87.8	90.7	91.7	93	110.4	118.8	117.1
156	Eukaryotic translation initiation factor 1A, Y-chromosomal OS=Homo sapiens GN=EIF1AY PE=1 SV=4	O14602	112.3	99.6	105.7	99.1	105.1	106.8	100.5	111.9	103
157	NEDD8-activating enzyme E1 catalytic subunit OS=Homo sapiens GN=UBA3 PE=1 SV=2	Q8TBC4	104.9	93	95.5	101.9	102.3	100.1	97.9	97.3	94.9
158	Putative protein FAM45B OS=Homo sapiens GN=FAM45BP PE=5 SV=1	Q6NSW5	112.4	99.8	109.1	101	98.7	106.4	99.7	105.6	105.1
159	Serine/threonine-protein kinase 4 OS=Homo sapiens GN=STK4 PE=1 SV=2	Q13043	109.4	97.2	97.5	98.3	97.2	92.3	93.8	97.7	93.7
160	Protein THEMIS2 OS=Homo sapiens GN=THEMIS2 PE=1 SV=1	Q5TEJ8	104.6	93	91.3	87.3	87.4	107.5	83.2	89.3	92.5
161	SH3 domain-containing kinase-binding protein 1 OS=Homo sapiens GN=SH3KBP1 PE=1 SV=2	Q96B97	113.4	100.8	99.4	99.6	92.1	97.2	102.4	98.2	102.8
162	WD repeat-containing protein 46 OS=Homo sapiens GN=WDR46 PE=1 SV=3	O15213	103.4	92	88.6	102.9	101.1	101.8	99.6	102	102.5
163	Dual specificity mitogen-activated protein kinase kinase 4 OS=Homo sapiens GN=MAP2K4 PE=1 SV=1	P45985	113.6	101.1	108.5	100.8	96.5	101.5	98.5	101	100.2
164	Transmembrane protein 135 OS=Homo sapiens GN=TMEM135 PE=2 SV=2	Q86UB9	114.2	101.7	99.7	105.6	99.4	114.1	105.9	96.2	107.5
165	Cytochrome c1, heme protein, mitochondrial OS=Homo sapiens GN=CYC1 PE=1 SV=3	P08574	123.8	110.4	104	93.3	99.2	95.5	94.5	99.6	94.3
166	Keratin, type I cytoskeletal 19 OS=Homo sapiens GN=KRT19 PE=1 SV=4	P08727	80.5	71.7	84.9	72	66.3	62.4	128.2	155.3	142.4
167	Metal transporter CNNM4 OS=Homo sapiens GN=CNNM4 PE=1 SV=3	Q6P4Q7	131.6	117.2	116	99.4	91	98.6	83.7	94.2	86.5
168	Mitogen-activated protein kinase kinase kinase 2 OS=Homo sapiens GN=MAP3K2 PE=1 SV=2	Q9Y2U5	98.1	87.4	91.4	92.6	87.9	98.3	92.3	100.4	102.9
169	Neurobeachin-like protein 2 OS=Homo sapiens GN=NBEAL2 PE=1 SV=2	Q6ZNJ1	111.8	99.7	105.5	116.2	108.1	109.3	93.3	98.5	98.3
170	Optic atrophy 3 protein OS=Homo sapiens GN=OPA3 PE=1 SV=1	Q9H6K4	117.8	104.9	101.3	93	99	96.1	103.1	99.6	96.8
171	60S ribosomal protein L36a-like OS=Homo sapiens GN=RPL36AL PE=1 SV=3	Q969Q0	115.8	103.3	105.7	102.9	101.9	97.5	97	99.7	93
172	Immunoglobulin kappa variable 4-1 OS=Homo sapiens GN=IGKV4-1 PE=1 SV=1	P06312	125.3	111.8	99.7	107.8	107.3	103.4	86.5	86.4	96.4
173	Menin OS=Homo sapiens GN=MEN1 PE=1 SV=4	O00255	106	94.6	102.9	101.8	99.9	93.8	90.6	97.3	95.4
174	Mitochondrial intermembrane space import and assembly protein 40 OS=Homo sapiens GN=CHCHD4 PE=1 SV=1	Q8N4Q1	108.3	96.6	100.5	97.8	105.7	103.7	96.4	97.3	95.5
175	NADH dehydrogenase [ubiquinone] 1 beta subcomplex subunit 5, mitochondrial OS=Homo sapiens GN=NDUFB5 PE=1 SV=1	O43674	131.5	117.3	123.2	87.9	90.5	87.2	88	99.2	85.6
176	Serine/threonine-protein phosphatase 2A catalytic subunit alpha isoform OS=Homo sapiens GN=PPP2CA PE=1 SV=1	P67775	85.9	76.6	83.6	81.9	93.3	81.6	103.3	104.2	107.1
177	HLA class II histocompatibility antigen, DP beta 1 chain OS=Homo sapiens GN=HLA-DPB1 PE=1 SV=1	P04440	116.4	104	112.3	96.9	97.5	94.4	96.6	98.9	94.4
178	Calcium/calmodulin-dependent protein kinase type 1 OS=Homo sapiens GN=CAMK1 PE=1 SV=1	Q14012	107.8	96.3	105.4	99.8	105.8	108.3	101.7	106.5	106.6
179	Keratinocyte proline-rich protein OS=Homo sapiens GN=KPRP PE=1 SV=1	Q5T749	121.4	108.6	112.2	93.5	92.1	108.9	86.3	96.1	100.5
180	ORM1-like protein 2 OS=Homo sapiens GN=ORMDL2 PE=1 SV=2	Q53FV1	101.9	91.1	101.3	111.6	109.3	100.7	93.7	104.3	99.1
181	Putative RNA-binding protein Luc7-like 1 OS=Homo sapiens GN=LUC7L PE=1 SV=1	Q9NQ29	107	95.7	94.2	112.2	112.3	115	82.2	86.2	105.3
182	Sulfotransferase 1A4 OS=Homo sapiens GN=SULT1A4 PE=1 SV=1	P0DMN0	99	88.5	79	109.2	91.5	97.9	80.3	92.3	111.4
183	Brain-specific angiogenesis inhibitor 1-associated protein 2-like protein 1 OS=Homo sapiens GN=BAIAP2L1 PE=1 SV=2	Q9UHR4	94	84.1	92.5	98.9	100.3	103.5	97.8	102.4	97.3
184	Cyclin-dependent-like kinase 5 OS=Homo sapiens GN=CDK5 PE=1 SV=3	Q00535	103.4	92.5	94.7	100.3	92.7	103.6	99.4	103.3	111.4
185	Dimethyladenosine transferase 2, mitochondrial OS=Homo sapiens GN=TFB2M PE=1 SV=1	Q9H5Q4	95.6	85.6	111.8	97.4	110.1	94.4	93.5	108.8	103.3
186	Ig lambda-2 chain C regions OS=Homo sapiens GN=IGLC2 PE=1 SV=1	P0CG05	126.7	113.4	124.4	114.7	113.2	115.8	84.3	86.6	85.2
187	Leucine-rich repeat protein SHOC-2 OS=Homo sapiens GN=SHOC2 PE=1 SV=2	Q9UQ13	103.5	92.7	103.9	97.5	96.4	111.1	87.3	91.8	85.9
188	NudC domain-containing protein 2 OS=Homo sapiens GN=NUDCD2 PE=1 SV=1	Q8WVJ2	107.7	96.3	100.2	107.7	105.9	100.1	96.8	98.5	94.4
189	Ral GTPase-activating protein subunit alpha-2 OS=Homo sapiens GN=RALGAPA2 PE=1 SV=2	Q2PPJ7	105.4	94.3	99.1	98.5	99.7	112.5	101.6	102.3	99.9
190	Ribosomal biogenesis protein LAS1L OS=Homo sapiens GN=LAS1L PE=1 SV=2	Q9Y4W2	97.8	87.5	101.7	103.1	107	104.2	102.3	100.4	103.9
191	Trafficking protein particle complex subunit 10 OS=Homo sapiens GN=TRAPPC10 PE=1 SV=2	P48553	106.1	95	103.3	104.6	107.9	107.3	97.2	101.7	105.6
192	60S ribosomal protein L15 OS=Homo sapiens GN=RPL15 PE=1 SV=2	P61313	116	104	107.2	102.2	103.2	101.6	94.8	96.8	98
193	Elongator complex protein 3 OS=Homo sapiens GN=ELP3 PE=1 SV=2	Q9H9T3	105	94.1	105.4	86.7	85.6	99.8	90.8	96.2	96.8
194	Myotrophin OS=Homo sapiens GN=MTPN PE=1 SV=2	P58546	76.8	68.8	73.4	84	91.6	87.3	155.6	120.2	138.2
195	Target of Myb protein 1 OS=Homo sapiens GN=TOM1 PE=1 SV=2	O60784	121.6	108.9	110.5	103.7	106.3	106.6	96.7	101.5	100.9
196	TRIO and F-actin-binding protein OS=Homo sapiens GN=TRIOBP PE=1 SV=3	Q9H2D6	109.9	98.4	102.6	98.2	102.6	98.4	101.2	104.6	99.3
197	5-phosphohydroxy-L-lysine phospho-lyase OS=Homo sapiens GN=PHYKPL PE=1 SV=1	Q8IUZ5	113	101.4	115.9	88.6	89.8	100.4	99.2	94.6	87.6
198	ATP synthase subunit g, mitochondrial OS=Homo sapiens GN=ATP5L PE=1 SV=3	O75964	110	98.7	95.4	98.7	101.5	97.1	101.2	100.1	100.2
199	Biogenesis of lysosome-related organelles complex 1 subunit 5 OS=Homo sapiens GN=BLOC1S5 PE=1 SV=1	Q8TDH9	95.2	85.4	105.3	107.9	101.3	110.8	90.1	98.5	97.2
200	Enhancer of mRNA-decapping protein 3 OS=Homo sapiens GN=EDC3 PE=1 SV=1	Q96F86	105	94.2	104.5	109.3	107.3	111.8	97.1	97	104.4
201	HLA class II histocompatibility antigen, DRB1-8 beta chain OS=Homo sapiens GN=HLA-DRB1 PE=1 SV=2	Q30134	77.8	69.8	72.1	115.4	115	113.7	108.9	112.4	90
202	Transcriptional repressor CTCF OS=Homo sapiens GN=CTCF PE=1 SV=1	P49711	99.6	89.4	95.5	105.9	102.4	111.7	97.8	94.4	103.6
203	Cleft lip and palate transmembrane protein 1 OS=Homo sapiens GN=CLPTM1 PE=1 SV=1	O96005	103.1	92.6	99.3	95.4	100.9	99.4	102.3	109.1	101.5
204	Clustered mitochondria protein homolog OS=Homo sapiens GN=CLUH PE=1 SV=2	O75153	97.3	87.4	89.1	101.3	100.2	100.4	97.5	95.9	105.5
205	Cytochrome b5 type B OS=Homo sapiens GN=CYB5B PE=1 SV=2	O43169	102.1	91.8	101.5	91.1	96.8	91.9	115.1	123.8	114.8
206	ETS-related transcription factor Elf-1 OS=Homo sapiens GN=ELF1 PE=1 SV=2	P32519	113.1	101.6	103.6	99	114	107.9	97.8	92.2	99.8
207	Four and a half LIM domains protein 1 OS=Homo sapiens GN=FHL1 PE=1 SV=4	Q13642	135	121.3	118	108.7	103.2	116	73.6	72.8	77.8
208	Homeobox protein cut-like 1 OS=Homo sapiens GN=CUX1 PE=1 SV=3	P39880	110	98.7	87.7	116.6	129	109.1	111.1	113.7	124
209	Protein Hook homolog 2 OS=Homo sapiens GN=HOOK2 PE=1 SV=3	Q96ED9	110.7	99.5	92.3	110.2	112	114.8	88.8	86.7	93.2
210	Cytochrome b-c1 complex subunit 9 OS=Homo sapiens GN=UQCR10 PE=1 SV=3	Q9UDW1	119.9	107.9	93.5	95.8	94.6	94	103.3	92.1	101.6
211	Non-histone chromosomal protein HMG-14 OS=Homo sapiens GN=HMGN1 PE=1 SV=3	P05114	91.4	82.2	89.2	127.5	118	123.3	97.8	99.5	96.2
212	Polyprenol reductase OS=Homo sapiens GN=SRD5A3 PE=1 SV=1	Q9H8P0	97.1	87.3	93.2	105.3	98.8	98.6	103.5	115.3	104.7
213	YLP motif-containing protein 1 OS=Homo sapiens GN=YLPM1 PE=1 SV=3	P49750	114.6	103	110.5	97.3	97	105.1	99.5	107.8	100.5
214	Disabled homolog 2 OS=Homo sapiens GN=DAB2 PE=1 SV=3	P98082	122.9	110.7	117.3	94.7	116.4	102.1	85.2	81.6	88.4
215	Polyadenylate-binding protein-interacting protein 1 OS=Homo sapiens GN=PAIP1 PE=1 SV=1	Q9H074	106.9	96.2	92.7	101.7	99.7	108.4	102.5	102.4	111.2
216	Protein BUD31 homolog OS=Homo sapiens GN=BUD31 PE=1 SV=2	P41223	102.3	92.1	89.1	112.3	103.1	119.5	99.1	101.1	109.7
217	Dynamin-3 OS=Homo sapiens GN=DNM3 PE=1 SV=4	Q9UQ16	119.3	107.5	115	107.3	112.2	105.8	107	118.1	107.9
218	Protein kinase C-binding protein 1 OS=Homo sapiens GN=ZMYND8 PE=1 SV=2	Q9ULU4	108.9	98.1	101.8	96.2	102	98	84.5	98.6	86.1
219	ATP synthase F(0) complex subunit B1, mitochondrial OS=Homo sapiens GN=ATP5F1 PE=1 SV=2	P24539	110.1	99.3	95.6	99	98.4	96.6	95.2	102.1	95.9
220	Forkhead box protein K1 OS=Homo sapiens GN=FOXK1 PE=1 SV=1	P85037	95.2	85.8	88.8	99.9	103.5	101	94.1	102.3	97.8
221	Forkhead box protein P4 OS=Homo sapiens GN=FOXP4 PE=1 SV=1	Q8IVH2	91.4	82.5	97.1	91.3	96.1	103.1	101.2	92.5	102.3
222	Kinesin-like protein KIF3A OS=Homo sapiens GN=KIF3A PE=1 SV=4	Q9Y496	109.5	98.7	108.7	86.3	92.9	104.7	98.6	101.7	92.7
223	Dedicator of cytokinesis protein 2 OS=Homo sapiens GN=DOCK2 PE=1 SV=2	Q92608	114.1	103.1	104.7	105.5	109.5	102.7	101.6	98	103.6
224	Hornerin OS=Homo sapiens GN=HRNR PE=1 SV=2	Q86YZ3	134.2	121.1	132.9	95.5	91	119.2	112	100.3	93.7
225	Zinc finger CCCH domain-containing protein 14 OS=Homo sapiens GN=ZC3H14 PE=1 SV=1	Q6PJT7	105.7	95.4	99.4	103.6	100.5	103.8	103.4	102.8	101.2
226	Annexin A2 OS=Homo sapiens GN=ANXA2 PE=1 SV=2	P07355	122.8	111	112	108.7	109.5	106.5	81.6	85.9	80.9
227	Coiled-coil domain-containing protein 127 OS=Homo sapiens GN=CCDC127 PE=1 SV=1	Q96BQ5	112	101.2	105.7	89.8	92.5	157.2	86.3	91.7	88.9
228	Coiled-coil domain-containing protein 51 OS=Homo sapiens GN=CCDC51 PE=1 SV=2	Q96ER9	113.6	102.7	116.1	104	108.8	107.2	86.8	97.7	92.2
229	Interleukin-18 OS=Homo sapiens GN=IL18 PE=1 SV=1	Q14116	107.8	97.4	104.8	93.8	99.7	95.9	96.1	105.1	102.9
230	Keratin, type II cytoskeletal 5 OS=Homo sapiens GN=KRT5 PE=1 SV=3	P13647	93.3	84.3	128.8	93.6	82	98.1	93.6	102.5	107.2
231	PDZ and LIM domain protein 3 OS=Homo sapiens GN=PDLIM3 PE=1 SV=1	Q53GG5	89.6	81	90.5	103.9	102.6	96.8	101	103.8	104.6
232	Serine/arginine-rich splicing factor 3 OS=Homo sapiens GN=SRSF3 PE=1 SV=1	P84103	110.7	100.1	101.1	98.6	99.1	101.3	93.1	97.4	92
233	Steroid receptor RNA activator 1 OS=Homo sapiens GN=SRA1 PE=1 SV=1	Q9HD15	92.9	83.9	91.3	99.4	95.7	105.6	85.7	92.8	93.4
234	ATP synthase subunit gamma, mitochondrial OS=Homo sapiens GN=ATP5C1 PE=1 SV=1	P36542	106	95.9	97.1	104.5	97.2	100.6	100.2	105.5	104.3
235	cAMP-dependent protein kinase type II-beta regulatory subunit OS=Homo sapiens GN=PRKAR2B PE=1 SV=3	P31323	107.7	97.4	97.3	93.7	92.9	89.4	110.3	115.6	107
236	PITH domain-containing protein 1 OS=Homo sapiens GN=PITHD1 PE=1 SV=1	Q9GZP4	101.9	92.2	85.9	89.5	96.9	95.8	103.8	105.8	106
237	Pumilio homolog 2 OS=Homo sapiens GN=PUM2 PE=1 SV=2	Q8TB72	137.8	124.7	114.6	105.5	128.1	114.1	83.7	86.2	105.4
238	Sequestosome-1 OS=Homo sapiens GN=SQSTM1 PE=1 SV=1	Q13501	96.4	87.3	86.5	94.5	88.5	96.8	109.3	104.3	115.3
239	Dermcidin OS=Homo sapiens GN=DCD PE=1 SV=2	P81605	106.2	96.2	99.5	105.7	113.3	120.5	82.9	89.6	87.1
240	Golgi phosphoprotein 3 OS=Homo sapiens GN=GOLPH3 PE=1 SV=1	Q9H4A6	107.7	97.6	98.2	94	94.7	99.4	98	99.6	100.6
241	HLA class II histocompatibility antigen, DRB1-11 beta chain OS=Homo sapiens GN=HLA-DRB1 PE=1 SV=1	P20039	125.9	114.1	113.8	100.4	102.2	99.9	83.1	90	84.7
242	MICOS complex subunit MIC19 OS=Homo sapiens GN=CHCHD3 PE=1 SV=1	Q9NX63	114.3	103.5	107	100.6	101.8	100.7	99.4	102.9	99.9
243	Transcription elongation factor B polypeptide 3 OS=Homo sapiens GN=TCEB3 PE=1 SV=2	Q14241	105.4	95.4	99.9	112.2	105.3	120.1	97.7	98.5	98.6
244	WD repeat-containing protein 59 OS=Homo sapiens GN=WDR59 PE=1 SV=2	Q6PJI9	114	103.2	107.4	98.6	96.1	109	96.7	98.1	109.7
245	Enhancer of rudimentary homolog OS=Homo sapiens GN=ERH PE=1 SV=1	P84090	99.2	90	90.4	91.3	92.5	94	107.2	112.5	107.8
246	Paralemmin-3 OS=Homo sapiens GN=PALM3 PE=1 SV=2	A6NDB9	99.2	90	97.8	107.9	104	108.1	88.2	94.9	91.7
247	Protein SZT2 OS=Homo sapiens GN=SZT2 PE=1 SV=3	Q5T011	108.1	98	114.1	101.6	101.4	116.4	99.2	100.4	101.2
248	RAD50-interacting protein 1 OS=Homo sapiens GN=RINT1 PE=1 SV=1	Q6NUQ1	98	88.9	92.4	89	97.7	91	110.6	100.4	116.4
249	Ras-related protein Rab-8A OS=Homo sapiens GN=RAB8A PE=1 SV=1	P61006	122.9	111.5	109.6	95.7	98.8	97.8	88.7	95	91.7
250	Tetratricopeptide repeat protein 28 OS=Homo sapiens GN=TTC28 PE=1 SV=4	Q96AY4	95	86.1	95.5	90.8	91.5	91.8	93.3	93.6	97.3
251	Vacuolar protein sorting-associated protein 11 homolog OS=Homo sapiens GN=VPS11 PE=1 SV=1	Q9H270	100	90.7	91.2	109.3	96.4	110.6	98.6	101.8	102.9
252	39S ribosomal protein L2, mitochondrial OS=Homo sapiens GN=MRPL2 PE=1 SV=2	Q5T653	101.1	91.8	97.4	88.8	98.4	98.2	97.8	99.5	106
253	Cytochrome c oxidase subunit 3 OS=Homo sapiens GN=MT-CO3 PE=1 SV=2	P00414	112.5	102.2	101.1	106.6	110.9	100	94.2	101.2	98.6
254	Leucine-rich repeat-containing protein 1 OS=Homo sapiens GN=LRRC1 PE=1 SV=1	Q9BTT6	96.5	87.7	86	114.2	119.7	94.8	102.1	105.9	111.5
255	Myelin protein zero-like protein 2 OS=Homo sapiens GN=MPZL2 PE=1 SV=1	O60487	104.2	94.6	99.2	98.4	96.4	97.6	100.8	98.6	105.3
256	Protein phosphatase 1 regulatory subunit 3D OS=Homo sapiens GN=PPP1R3D PE=1 SV=1	O95685	95.8	87	101.4	106.8	120.8	130.1	100.8	102.5	100.2
257	2-oxoglutarate and iron-dependent oxygenase domain-containing protein 3 OS=Homo sapiens GN=OGFOD3 PE=1 SV=2	Q6PK18	111.5	101.3	111.4	94.6	105.1	96.8	95.8	103.6	94.6
258	Death-inducer obliterator 1 OS=Homo sapiens GN=DIDO1 PE=1 SV=5	Q9BTC0	107.4	97.6	106.2	96.9	95.3	96.5	99.8	103.1	103.5
259	Isoamyl acetate-hydrolyzing esterase 1 homolog OS=Homo sapiens GN=IAH1 PE=1 SV=1	Q2TAA2	176.6	160.5	151.2	90.4	81.2	83.8	66.7	72.6	66.5
260	Pleckstrin homology domain-containing family A member 6 OS=Homo sapiens GN=PLEKHA6 PE=1 SV=4	Q9Y2H5	104.4	94.9	98.1	134.9	131.7	128.8	77.3	82.3	76.5
261	Probable cytosolic iron-sulfur protein assembly protein CIAO1 OS=Homo sapiens GN=CIAO1 PE=1 SV=1	O76071	112.1	101.9	109.2	109.2	97.9	109.1	99.6	101.7	96.4
262	Serine protease HTRA1 OS=Homo sapiens GN=HTRA1 PE=1 SV=1	Q92743	126.8	115.3	120	96.4	93	92	83.6	89.2	86.1
263	Synaptic functional regulator FMR1 OS=Homo sapiens GN=FMR1 PE=1 SV=1	Q06787	106.3	96.6	96.7	98.5	94.8	98.1	105	101.6	102.8
264	Zinc finger RNA-binding protein OS=Homo sapiens GN=ZFR PE=1 SV=2	Q96KR1	99.6	90.5	93.1	94.3	97.8	104.6	102.4	107.6	107.4
265	Fibrinogen beta chain OS=Homo sapiens GN=FGB PE=1 SV=2	P02675	141	128.3	132	92.9	91.5	89.4	81	83.6	82.3
266	Protein-glutamate O-methyltransferase OS=Homo sapiens GN=ARMT1 PE=1 SV=1	Q9H993	112.3	102.1	91.9	108.2	98.6	107.8	92.1	89.4	94.3
267	Serine/threonine-protein kinase MRCK alpha OS=Homo sapiens GN=CDC42BPA PE=1 SV=1	Q5VT25	98	89.3	91.6	94.3	95.5	97.1	108.3	112.4	107.3
268	Claudin-3 OS=Homo sapiens GN=CLDN3 PE=1 SV=1	O15551	102.9	93.7	101.1	103.2	103.4	106.8	87.4	95.5	92.1
269	Helicase-like transcription factor OS=Homo sapiens GN=HLTF PE=1 SV=2	Q14527	94.5	86.1	95.5	84.1	89.1	82	102.1	101.9	99.1
270	Mid1-interacting protein 1 OS=Homo sapiens GN=MID1IP1 PE=1 SV=1	Q9NPA3	129.3	117.7	111.1	99.7	97.1	94.7	92.1	102.5	92.4
271	Ras-related protein Rab-12 OS=Homo sapiens GN=RAB12 PE=1 SV=3	Q6IQ22	113.4	103.3	110.3	112.4	119.5	116.9	96.2	92.2	102
272	Zinc finger protein ubi-d4 OS=Homo sapiens GN=DPF2 PE=1 SV=2	Q92785	93.8	85.5	94.1	100.3	101.4	104.2	101.2	100.3	106.4
273	Alpha-centractin OS=Homo sapiens GN=ACTR1A PE=1 SV=1	P61163	118.4	107.9	113.2	98.7	100.5	97.6	87.7	97.6	91.5
274	ATP synthase subunit delta, mitochondrial OS=Homo sapiens GN=ATP5D PE=1 SV=2	P30049	99.7	90.9	96.8	94.8	96.9	93.1	105	107	104
275	Nuclear ubiquitous casein and cyclin-dependent kinase substrate 1 OS=Homo sapiens GN=NUCKS1 PE=1 SV=1	Q9H1E3	90.2	82.3	94.7	79.2	85.2	79.8	143.2	139.9	132.1
276	Proteasome activator complex subunit 4 OS=Homo sapiens GN=PSME4 PE=1 SV=2	Q14997	87.7	80	94.5	84.8	90.2	91.7	96.3	108.1	104.1
277	Supervillin OS=Homo sapiens GN=SVIL PE=1 SV=2	O95425	109.7	100.1	105.6	114.2	112	116.7	89.2	92.3	96.1
278	THO complex subunit 4 OS=Homo sapiens GN=ALYREF PE=1 SV=3	Q86V81	109.3	99.7	103.8	102	108.4	102.5	97.6	100.9	97.5
279	Zinc finger protein 22 OS=Homo sapiens GN=ZNF22 PE=1 SV=3	P17026	117.5	107.2	127.1	115.4	108.6	112.6	91.7	107.2	89.3
280	DCC-interacting protein 13-alpha OS=Homo sapiens GN=APPL1 PE=1 SV=1	Q9UKG1	110.4	100.8	110.9	118	116.7	114.2	83.5	87.3	81.2
281	Haloacid dehalogenase-like hydrolase domain-containing protein 2 OS=Homo sapiens GN=HDHD2 PE=1 SV=1	Q9H0R4	104.2	95.1	102.5	98.4	99.6	97.1	100.3	104.8	110.6
282	HLA class II histocompatibility antigen, DRB1-4 beta chain OS=Homo sapiens GN=HLA-DRB1 PE=1 SV=1	P13760	114.5	104.6	107.8	83	82.4	82.7	103.6	115	107.5
283	Thymocyte nuclear protein 1 OS=Homo sapiens GN=THYN1 PE=1 SV=1	Q9P016	95.5	87.2	94.8	101.9	100.4	99.8	103.8	105.4	107.6
284	Heterogeneous nuclear ribonucleoprotein D-like OS=Homo sapiens GN=HNRNPDL PE=1 SV=3	O14979	105.2	96.1	98.7	114.3	108.7	111.1	90.5	87	93.5
285	Histone H1.4 OS=Homo sapiens GN=HIST1H1E PE=1 SV=2	P10412	109.4	100	108.3	96	97.6	95.5	102.8	105.3	103.1
286	Partitioning defective 6 homolog beta OS=Homo sapiens GN=PARD6B PE=1 SV=1	Q9BYG5	102	93.2	104.3	102.4	110.2	98	101.2	99.2	96.3
287	Protein phosphatase inhibitor 2 OS=Homo sapiens GN=PPP1R2 PE=1 SV=2	P41236	94.1	86.1	131.5	99.7	106.7	102	105.5	115.3	106.7
288	RNA-binding protein PNO1 OS=Homo sapiens GN=PNO1 PE=1 SV=1	Q9NRX1	100.4	91.7	96.8	98.9	100.6	104.6	103.2	103.8	106.2
289	RNA-binding protein with serine-rich domain 1 OS=Homo sapiens GN=RNPS1 PE=1 SV=1	Q15287	107.6	98.4	85.7	109.4	94.5	106.9	112.3	100.1	110.7
290	Small acidic protein OS=Homo sapiens GN=SMAP PE=1 SV=1	O00193	116.8	106.7	73.3	100.9	98.2	110.8	118.4	121.3	143.2
291	Valacyclovir hydrolase OS=Homo sapiens GN=BPHL PE=1 SV=1	Q86WA6	85.6	78.2	76.7	93.2	89.6	100.2	111.5	111.6	136.4
292	26S proteasome non-ATPase regulatory subunit 9 OS=Homo sapiens GN=PSMD9 PE=1 SV=3	O00233	103.9	95	99.4	107.9	101.8	108.3	99.9	101	92.9
293	60S ribosomal protein L31 OS=Homo sapiens GN=RPL31 PE=1 SV=1	P62899	122.5	112.1	104.8	99.6	96.1	94.8	87.5	98	92.1
294	Adenosine 3'-phospho 5'-phosphosulfate transporter 2 OS=Homo sapiens GN=SLC35B3 PE=1 SV=1	Q9H1N7	102.2	93.5	97.1	95.2	103.2	98.1	104.5	116.1	117.7
295	Bone marrow stromal antigen 2 OS=Homo sapiens GN=BST2 PE=1 SV=1	Q10589	89.7	82.1	87.4	99.6	106.6	101.3	111.1	119.9	109.8
296	Cytoplasmic protein NCK1 OS=Homo sapiens GN=NCK1 PE=1 SV=1	P16333	118	108	110	94.5	94.9	95.8	90	95.6	94.6
297	HCLS1-associated protein X-1 OS=Homo sapiens GN=HAX1 PE=1 SV=2	O00165	101.9	93.3	97.7	100.1	99.3	112.8	90.3	95.3	97.4
298	NADH dehydrogenase [ubiquinone] iron-sulfur protein 7, mitochondrial OS=Homo sapiens GN=NDUFS7 PE=1 SV=3	O75251	98.7	90.3	95.9	85.7	91.9	89.4	95.2	112	100.7
299	Sialic acid synthase OS=Homo sapiens GN=NANS PE=1 SV=2	Q9NR45	128.6	117.7	123	105.4	106.6	103.2	75.9	76.6	76.1
300	Telomeric repeat-binding factor 2 OS=Homo sapiens GN=TERF2 PE=1 SV=3	Q15554	97.4	89.2	117.4	121.4	106.9	113.7	123.3	119.1	111.5
301	Arachidonate 5-lipoxygenase-activating protein OS=Homo sapiens GN=ALOX5AP PE=1 SV=2	P20292	113.1	103.6	111.5	91.8	96.1	90.6	96.5	93.3	98.5
302	Parathymosin OS=Homo sapiens GN=PTMS PE=1 SV=2	P20962	112.2	102.8	110.3	119.7	111.5	115.9	91.6	93.3	86.1
303	Protein HEXIM1 OS=Homo sapiens GN=HEXIM1 PE=1 SV=1	O94992	97.1	88.9	96.5	93.3	90.5	97.8	91.4	101.4	102.2
304	Syndecan-1 OS=Homo sapiens GN=SDC1 PE=1 SV=3	P18827	89.5	81.9	86.6	110.9	97.8	105.5	106.2	108.2	106
305	TOM1-like protein 2 OS=Homo sapiens GN=TOM1L2 PE=1 SV=1	Q6ZVM7	118.6	108.6	111	114.1	103.6	100.9	99.7	96.7	91.2
306	Transmembrane protein 106B OS=Homo sapiens GN=TMEM106B PE=1 SV=2	Q9NUM4	93	85.1	93.6	88.8	98.6	93	107.8	118.8	108.9
307	Tricarboxylate transport protein, mitochondrial OS=Homo sapiens GN=SLC25A1 PE=1 SV=2	P53007	105.5	96.7	95.8	87.7	90.2	89.5	103	109.9	106
308	1,2-dihydroxy-3-keto-5-methylthiopentene dioxygenase OS=Homo sapiens GN=ADI1 PE=1 SV=1	Q9BV57	125.6	115.2	114	101.1	98.3	96.8	108.7	109.5	102.3
309	Alpha-2-macroglobulin receptor-associated protein OS=Homo sapiens GN=LRPAP1 PE=1 SV=1	P30533	93.9	86.1	87.7	97	98.8	99.9	111.7	115.4	114.4
310	ARF GTPase-activating protein GIT2 OS=Homo sapiens GN=GIT2 PE=1 SV=2	Q14161	106.6	97.7	103.5	96.3	101.9	94.8	91.9	98.5	92
311	Beta-arrestin-1 OS=Homo sapiens GN=ARRB1 PE=1 SV=2	P49407	100.3	91.9	99.5	108.5	112.8	104.8	98.1	99.7	97.6
312	Complement factor B OS=Homo sapiens GN=CFB PE=1 SV=2	P00751	117.8	108	115.5	90.5	91.8	89.5	85.5	88.5	91.5
313	Nuclear protein localization protein 4 homolog OS=Homo sapiens GN=NPLOC4 PE=1 SV=3	Q8TAT6	104.5	95.8	101.5	104.9	101.9	99	98.5	100.7	100.2
314	Profilin-2 OS=Homo sapiens GN=PFN2 PE=1 SV=3	P35080	93.3	85.6	86.7	82.8	93.2	91.1	108.2	112.2	115
315	Rho GDP-dissociation inhibitor 2 OS=Homo sapiens GN=ARHGDIB PE=1 SV=3	P52566	101.1	92.8	100.7	95.5	97.8	96	97.6	110.6	102.4
316	Barrier-to-autointegration factor OS=Homo sapiens GN=BANF1 PE=1 SV=1	O75531	111.9	102.8	104.6	94.5	95.2	90.8	106.9	103.5	92.1
317	Fibrinogen alpha chain OS=Homo sapiens GN=FGA PE=1 SV=2	P02671	134.2	123.1	121.6	93.8	93.4	93.6	82.6	80.2	84.6
318	Integrin beta-5 OS=Homo sapiens GN=ITGB5 PE=1 SV=1	P18084	93.5	85.9	92.4	94	97.2	98	105.8	114.1	127.7
319	PDZ and LIM domain protein 5 OS=Homo sapiens GN=PDLIM5 PE=1 SV=5	Q96HC4	91.3	83.9	87	100.6	101.1	105.6	117.4	118	117.9
320	Reticulon-3 OS=Homo sapiens GN=RTN3 PE=1 SV=2	O95197	98.2	90.2	95.7	93.8	95	94.8	114.2	113.9	111
321	RNA polymerase-associated protein LEO1 OS=Homo sapiens GN=LEO1 PE=1 SV=1	Q8WVC0	95.4	87.6	97.9	98.3	99.1	98.8	92.9	101.9	102.9
322	Tyrosine-protein kinase Yes OS=Homo sapiens GN=YES1 PE=1 SV=3	P07947	116.3	106.8	112	109.4	106.9	115.5	113.4	101.2	118.6
323	U3 small nucleolar RNA-associated protein 14 homolog A OS=Homo sapiens GN=UTP14A PE=1 SV=1	Q9BVJ6	111.8	102.6	108.1	96.8	104.1	105.1	100.6	104.8	106.6
324	60S ribosomal protein L35 OS=Homo sapiens GN=RPL35 PE=1 SV=2	P42766	103.4	95	102.9	101.9	102.5	98.8	100.9	99.5	99.5
325	Cytochrome c oxidase subunit 4 isoform 1, mitochondrial OS=Homo sapiens GN=COX4I1 PE=1 SV=1	P13073	101.5	93.2	98.2	112.1	108.6	111.5	97.1	96.3	96.7
326	pre-rRNA processing protein FTSJ3 OS=Homo sapiens GN=FTSJ3 PE=1 SV=2	Q8IY81	104.6	96.2	101.5	96.6	93.6	104.3	96	94.6	97.5
327	14-3-3 protein gamma OS=Homo sapiens GN=YWHAG PE=1 SV=2	P61981	100	91.9	94.5	94.9	99.3	102.6	111.1	109.7	110.6
328	Golgi membrane protein 1 OS=Homo sapiens GN=GOLM1 PE=1 SV=1	Q8NBJ4	106	97.5	104.6	115.2	116.2	113.2	88.5	88.3	88.4
329	Histone deacetylase 6 OS=Homo sapiens GN=HDAC6 PE=1 SV=2	Q9UBN7	103	94.8	103.9	102.7	109.3	100.2	100.7	104.3	109.7
330	Microtubule-associated protein 2 OS=Homo sapiens GN=MAP2 PE=1 SV=4	P11137	82.1	75.5	94.3	98.1	102	99.4	101.4	104.7	105.2
331	NADH dehydrogenase [ubiquinone] iron-sulfur protein 6, mitochondrial OS=Homo sapiens GN=NDUFS6 PE=1 SV=1	O75380	101.5	93.4	88.5	103.4	101.9	99.7	109.5	109.1	108.9
332	Alpha-2-HS-glycoprotein OS=Homo sapiens GN=AHSG PE=1 SV=1	P02765	116.8	107.5	108.6	105.1	104	106.9	89.2	87.9	87.3
333	Charged multivesicular body protein 1b OS=Homo sapiens GN=CHMP1B PE=1 SV=1	Q7LBR1	107.6	99.1	104.2	97.1	100.6	98.9	98.9	104.6	105.8
334	Neurocalcin-delta OS=Homo sapiens GN=NCALD PE=1 SV=2	P61601	89.3	82.3	83.6	112.1	111.9	112	94.3	104.3	96
335	Nuclear pore complex protein Nup50 OS=Homo sapiens GN=NUP50 PE=1 SV=2	Q9UKX7	108.4	99.8	109	94.4	100.2	96.6	97.7	93.8	95.1
336	Nucleosome-remodeling factor subunit BPTF OS=Homo sapiens GN=BPTF PE=1 SV=3	Q12830	99.5	91.6	97.6	106.1	109.6	106	101.2	101.8	99.1
337	Prolyl 3-hydroxylase 1 OS=Homo sapiens GN=P3H1 PE=1 SV=2	Q32P28	112	103.1	118.4	96.4	96.6	93.1	106.1	103.5	115.8
338	Y-box-binding protein 3 OS=Homo sapiens GN=YBX3 PE=1 SV=4	P16989	112.6	103.7	108.8	103.6	108.9	116	95.8	96	89.5
339	25-hydroxycholesterol 7-alpha-hydroxylase OS=Homo sapiens GN=CYP7B1 PE=1 SV=2	O75881	108.6	100.1	115.5	126	124	129.5	71.8	84.6	78.4
340	Glutathione S-transferase P OS=Homo sapiens GN=GSTP1 PE=1 SV=2	P09211	99.7	91.9	94.5	97.1	97	94.2	107.7	114.3	106.5
341	Protein unc-45 homolog A OS=Homo sapiens GN=UNC45A PE=1 SV=1	Q9H3U1	109.6	101.1	110.5	111.9	110.6	114.1	91.6	90.3	91.5
342	Sialate O-acetylesterase OS=Homo sapiens GN=SIAE PE=1 SV=1	Q9HAT2	91.8	84.7	87.9	89.2	90.6	89.2	113.7	120.3	117.1
343	Alpha-taxilin OS=Homo sapiens GN=TXLNA PE=1 SV=3	P40222	103	95.1	96.9	107	101.8	110.3	99.9	96.8	106.2
344	Dephospho-CoA kinase domain-containing protein OS=Homo sapiens GN=DCAKD PE=1 SV=1	Q8WVC6	105.6	97.5	98.8	99	94.9	105.8	92.1	93.1	100.6
345	Exosome complex component RRP42 OS=Homo sapiens GN=EXOSC7 PE=1 SV=3	Q15024	100.3	92.6	93.2	97.5	97	105.4	90.8	97	97.7
346	F-actin-capping protein subunit beta OS=Homo sapiens GN=CAPZB PE=1 SV=4	P47756	106.3	98.2	98.3	99.8	95.9	97	100.7	98.4	98.1
347	Probable 28S rRNA (cytosine-C(5))-methyltransferase OS=Homo sapiens GN=NSUN5 PE=1 SV=2	Q96P11	102.2	94.3	102.4	94.7	91.9	89.9	93.1	105.4	93.2
348	Ras-related C3 botulinum toxin substrate 1 OS=Homo sapiens GN=RAC1 PE=1 SV=1	P63000	99.7	92.1	91.5	106.6	97.6	105.2	102.3	102	101.5
349	Rho GTPase-activating protein 17 OS=Homo sapiens GN=ARHGAP17 PE=1 SV=1	Q68EM7	106.9	98.6	104.6	97.4	104.5	97.1	105.3	96.6	96.8
350	Spondin-1 OS=Homo sapiens GN=SPON1 PE=1 SV=2	Q9HCB6	109.8	101.3	103.2	103.8	110.2	103.8	82.7	91.1	86.8
351	60S ribosomal protein L38 OS=Homo sapiens GN=RPL38 PE=1 SV=2	P63173	110.3	101.9	106.7	100.2	100.7	97.4	96.5	99.3	96.5
352	Actin-binding LIM protein 1 OS=Homo sapiens GN=ABLIM1 PE=1 SV=3	O14639	113.8	105.1	106.3	104.5	101.9	104.2	88.5	99.6	96.4
353	ER lumen protein-retaining receptor 1 OS=Homo sapiens GN=KDELR1 PE=1 SV=1	P24390	101.1	93.4	97.1	95.9	103	97.7	101.2	102.2	102.6
354	Interferon regulatory factor 2-binding protein 2 OS=Homo sapiens GN=IRF2BP2 PE=1 SV=2	Q7Z5L9	101.5	93.8	100.2	108.2	104.5	107.6	94.6	98.8	94.5
355	Myotubularin OS=Homo sapiens GN=MTM1 PE=1 SV=2	Q13496	110	101.6	102.8	91.6	94.1	101.6	98.4	93.3	97.4
356	OCIA domain-containing protein 2 OS=Homo sapiens GN=OCIAD2 PE=1 SV=1	Q56VL3	74.9	69.2	64.9	99	96.7	97.5	132.3	134.4	123.4
357	Proteasome subunit alpha type-2 OS=Homo sapiens GN=PSMA2 PE=1 SV=2	P25787	101.3	93.6	95.9	92.9	94.4	93.8	101.5	109.1	104.8
358	Transformer-2 protein homolog alpha OS=Homo sapiens GN=TRA2A PE=1 SV=1	Q13595	92.4	85.4	97.7	102.5	104.7	109.6	101.2	93.5	104
359	Uncharacterized protein KIAA1671 OS=Homo sapiens GN=KIAA1671 PE=1 SV=2	Q9BY89	113.7	105.1	116.9	107.9	116.9	99.6	95.1	89.5	92.9
360	60S ribosomal protein L22 OS=Homo sapiens GN=RPL22 PE=1 SV=2	P35268	107.3	99.2	109.3	112.5	106.4	103.1	102	101.8	96.7
361	Charged multivesicular body protein 3 OS=Homo sapiens GN=CHMP3 PE=1 SV=3	Q9Y3E7	102.6	94.8	99.8	100.1	95.6	100.8	93.4	91.6	92.7
362	GDP-Man:Man(3)GlcNAc(2)-PP-Dol alpha-1,2-mannosyltransferase OS=Homo sapiens GN=ALG11 PE=1 SV=2	Q2TAA5	106.8	98.8	99.8	105.8	107.9	111.3	99.8	111.4	101.9
363	HLA class II histocompatibility antigen, DR beta 4 chain OS=Homo sapiens GN=HLA-DRB4 PE=1 SV=2	P13762	101.6	94	100.7	97.1	100.9	99.2	91.6	103	97.6
364	Mediator of RNA polymerase II transcription subunit 1 OS=Homo sapiens GN=MED1 PE=1 SV=4	Q15648	101.7	94	91.3	103	111.3	101.7	99.6	102.9	97.2
365	PERQ amino acid-rich with GYF domain-containing protein 2 OS=Homo sapiens GN=GIGYF2 PE=1 SV=1	Q6Y7W6	105.4	97.4	100.9	92.1	98.3	96.7	99.9	99.2	104.7
366	Phosphoglucomutase-like protein 5 OS=Homo sapiens GN=PGM5 PE=1 SV=2	Q15124	96	88.8	99.1	110.4	114.4	112.5	100	104.7	100.7
367	SEC23-interacting protein OS=Homo sapiens GN=SEC23IP PE=1 SV=1	Q9Y6Y8	107.2	99.2	93.2	101.7	94.9	103.4	92.9	91.1	99.2
368	Serum deprivation-response protein OS=Homo sapiens GN=SDPR PE=1 SV=3	O95810	125.6	116.2	122.6	106.2	106.3	104	83.8	84.1	83.5
369	Transmembrane protein 41B OS=Homo sapiens GN=TMEM41B PE=1 SV=1	Q5BJD5	109.6	101.4	109.7	110.1	113.1	110.5	88.5	97.4	89.8
370	40S ribosomal protein S23 OS=Homo sapiens GN=RPS23 PE=1 SV=3	P62266	99.4	92	92.7	98.3	95.4	99.6	92.2	96	98.4
371	Ganglioside-induced differentiation-associated protein 2 OS=Homo sapiens GN=GDAP2 PE=1 SV=1	Q9NXN4	101.6	94.1	93.3	99	103.2	100.1	95.9	91.6	99.9
372	Histone deacetylase 1 OS=Homo sapiens GN=HDAC1 PE=1 SV=1	Q13547	102.8	95.2	93.5	105.1	102.6	106	98.6	101.1	101.5
373	Leucine-rich repeat and WD repeat-containing protein 1 OS=Homo sapiens GN=LRWD1 PE=1 SV=2	Q9UFC0	97.6	90.3	96.5	105.7	98.1	113.4	102.6	92.8	108.9
374	Lysosome-associated membrane glycoprotein 3 OS=Homo sapiens GN=LAMP3 PE=1 SV=3	Q9UQV4	106.3	98.5	108.4	98.8	100.7	98.3	94.4	94.1	93.8
375	Palmitoyl-protein thioesterase 1 OS=Homo sapiens GN=PPT1 PE=1 SV=1	P50897	87.4	80.9	82	102.4	103	96	113.4	113.8	106.6
376	Protein phosphatase Slingshot homolog 3 OS=Homo sapiens GN=SSH3 PE=1 SV=2	Q8TE77	100.7	93.3	94.9	99.5	103.8	100	97.4	97.3	100.6
377	Protein S100-A14 OS=Homo sapiens GN=S100A14 PE=1 SV=1	Q9HCY8	105	97.2	84.1	104.7	100.7	112.9	109.4	111.5	113.4
378	RelA-associated inhibitor OS=Homo sapiens GN=PPP1R13L PE=1 SV=4	Q8WUF5	107.2	99.3	101.9	103.9	97.5	102.5	101.2	101.6	105.4
379	Serine/arginine-rich splicing factor 2 OS=Homo sapiens GN=SRSF2 PE=1 SV=4	Q01130	119.2	110.3	115	102	101.9	100.7	100.8	108.7	102.9
380	Serine/threonine-protein phosphatase 2A catalytic subunit beta isoform OS=Homo sapiens GN=PPP2CB PE=1 SV=1	P62714	94.8	87.9	94.7	90	92.1	89	100	105	102.4
381	Tryptase beta-2 OS=Homo sapiens GN=TPSB2 PE=1 SV=2	P20231	125.4	116.1	114.8	113.4	107	112.8	79	73.9	78.3
382	UV excision repair protein RAD23 homolog A OS=Homo sapiens GN=RAD23A PE=1 SV=1	P54725	108.8	100.8	107.6	91.8	96.8	97.9	98.6	102.3	90.9
383	39S ribosomal protein L18, mitochondrial OS=Homo sapiens GN=MRPL18 PE=1 SV=1	Q9H0U6	98.4	91.2	99.2	94.7	95.1	96.6	115.7	109.3	110.2
384	3-hydroxybutyrate dehydrogenase type 2 OS=Homo sapiens GN=BDH2 PE=1 SV=2	Q9BUT1	118.6	110	111.3	118.2	117.9	119.2	77.8	81.2	77.8
385	60S ribosomal protein L34 OS=Homo sapiens GN=RPL34 PE=1 SV=3	P49207	110.9	102.8	108.3	97.7	98.9	95.8	94.2	101.1	93.8
386	Platelet endothelial cell adhesion molecule OS=Homo sapiens GN=PECAM1 PE=1 SV=1	P16284	106.7	98.9	104.1	102.7	107.3	112.9	95.8	91.4	88.3
387	RAB6-interacting golgin OS=Homo sapiens GN=GORAB PE=1 SV=1	Q5T7V8	104.2	96.6	96.3	115	111.9	110.8	101.2	108.4	108.4
388	Twinfilin-2 OS=Homo sapiens GN=TWF2 PE=1 SV=2	Q6IBS0	105.2	97.5	102.5	102	98.9	98.6	91.8	96.6	91.7
389	28S ribosomal protein S33, mitochondrial OS=Homo sapiens GN=MRPS33 PE=1 SV=1	Q9Y291	95.4	88.6	91	93.1	91.4	96.4	108.7	107.9	107.7
390	40S ribosomal protein S10 OS=Homo sapiens GN=RPS10 PE=1 SV=1	P46783	101.6	94.3	83	107.9	107.1	108.4	113.7	95.9	108.4
391	Adipocyte enhancer-binding protein 1 OS=Homo sapiens GN=AEBP1 PE=1 SV=1	Q8IUX7	96.8	89.8	97.9	101.5	97.5	103.8	94.9	96.3	95.9
392	ADP-ribose pyrophosphatase, mitochondrial OS=Homo sapiens GN=NUDT9 PE=1 SV=1	Q9BW91	109.9	101.9	105	100.6	101.9	100.2	92	95.5	93.2
393	ADP-ribosylation factor 5 OS=Homo sapiens GN=ARF5 PE=1 SV=2	P84085	101.7	94.4	98.2	105.1	107.4	104.4	106.5	112.8	97.7
394	Clathrin light chain A OS=Homo sapiens GN=CLTA PE=1 SV=1	P09496	102.7	95.3	98.7	98.6	97.9	99.8	104.6	102.2	105.3
395	Dolichyl-diphosphooligosaccharide--protein glycosyltransferase subunit STT3B OS=Homo sapiens GN=STT3B PE=1 SV=1	Q8TCJ2	113.8	105.6	102.3	97.8	99.8	99.3	95.9	97.4	98.1
396	E3 ubiquitin-protein ligase NEDD4-like OS=Homo sapiens GN=NEDD4L PE=1 SV=2	Q96PU5	112.7	104.6	109	103.1	103.8	104.3	91.2	92.3	92.2
397	Malectin OS=Homo sapiens GN=MLEC PE=1 SV=1	Q14165	94.5	87.7	91	85.8	88.2	85.5	116.8	122	116.5
398	Ras-related protein Rab-1B OS=Homo sapiens GN=RAB1B PE=1 SV=1	Q9H0U4	114.4	106.1	102.9	101	96.5	101.5	102.7	99.7	94.4
399	Secretory carrier-associated membrane protein 4 OS=Homo sapiens GN=SCAMP4 PE=1 SV=1	Q969E2	101.3	94	100.1	101.7	106.4	103.7	92.7	91.7	98.1
400	SWI/SNF-related matrix-associated actin-dependent regulator of chromatin subfamily E member 1 OS=Homo sapiens GN=SMARCE1 PE=1 SV=2	Q969G3	103.3	95.9	109.3	108	104.1	108.2	106.7	112.4	104.5
401	Apolipoprotein A-II OS=Homo sapiens GN=APOA2 PE=1 SV=1	P02652	108.2	100.5	105.6	88.8	97.3	95.6	101.3	103.3	103.9
402	Bifunctional lysine-specific demethylase and histidyl-hydroxylase MINA OS=Homo sapiens GN=MINA PE=1 SV=1	Q8IUF8	112.7	104.7	105.6	98.5	101	100.1	89.6	97	93.5
403	MKI67 FHA domain-interacting nucleolar phosphoprotein OS=Homo sapiens GN=NIFK PE=1 SV=1	Q9BYG3	102.4	95.1	95.9	96.8	98.1	100.8	89.7	104.4	100.1
404	Peptidyl-prolyl cis-trans isomerase C OS=Homo sapiens GN=PPIC PE=1 SV=1	P45877	87.4	81.2	82.4	75.7	79.6	74.2	140.1	134.8	130.7
405	Phenylalanine--tRNA ligase alpha subunit OS=Homo sapiens GN=FARSA PE=1 SV=3	Q9Y285	104.2	96.8	96.7	91.5	92.4	92.8	106	105.6	108.2
406	Podocan OS=Homo sapiens GN=PODN PE=1 SV=2	Q7Z5L7	101.4	94.2	90.6	108.8	106.6	104.7	85.9	101.6	83.3
407	Protein disulfide-isomerase OS=Homo sapiens GN=P4HB PE=1 SV=3	P07237	101.8	94.6	93.6	90.3	87.9	88.6	115.4	113.7	115.3
408	Rho GDP-dissociation inhibitor 1 OS=Homo sapiens GN=ARHGDIA PE=1 SV=3	P52565	113.4	105.4	107.6	99.8	100	99.6	88.3	95.5	91.6
409	Tubulin alpha chain-like 3 OS=Homo sapiens GN=TUBAL3 PE=1 SV=2	A6NHL2	100.4	93.2	96.9	87	99.8	93.5	107.2	101.7	106.6
410	Ubiquitin-conjugating enzyme E2 variant 3 OS=Homo sapiens GN=UEVLD PE=1 SV=2	Q8IX04	107	99.4	97	91.7	87.1	93.2	97.7	99.7	100.2
411	Zinc finger protein 787 OS=Homo sapiens GN=ZNF787 PE=1 SV=3	Q6DD87	102.8	95.5	95.5	95.2	95.6	97.7	94.6	97.4	100.8
412	28S ribosomal protein S27, mitochondrial OS=Homo sapiens GN=MRPS27 PE=1 SV=3	Q92552	105.1	97.8	96.1	87.5	91.4	89.6	106.3	112.2	112.9
413	28S ribosomal protein S9, mitochondrial OS=Homo sapiens GN=MRPS9 PE=1 SV=2	P82933	98.3	91.5	93.6	93.7	97	98.6	100.6	99.1	102.5
414	Actin-like protein 6A OS=Homo sapiens GN=ACTL6A PE=1 SV=1	O96019	99.6	92.6	99.9	104	102.8	102.9	102.5	96.8	105.7
415	Craniofacial development protein 1 OS=Homo sapiens GN=CFDP1 PE=1 SV=1	Q9UEE9	107.1	99.6	96.5	90	95	86	105.3	119.9	117.3
416	CTP synthase 2 OS=Homo sapiens GN=CTPS2 PE=1 SV=1	Q9NRF8	100.1	93.1	94.6	95.9	96.7	100.4	103.5	101.7	104.2
417	Immunoglobulin kappa variable 1-5 OS=Homo sapiens GN=IGKV1-5 PE=1 SV=2	P01602	108.6	101	106.7	99.5	99.3	101.2	93.5	93.6	93.1
418	Kinesin-like protein KIF13A OS=Homo sapiens GN=KIF13A PE=1 SV=2	Q9H1H9	103.1	95.8	107.8	90.7	95.7	102.2	113	111.2	105.7
419	Myeloid-derived growth factor OS=Homo sapiens GN=MYDGF PE=1 SV=1	Q969H8	111.9	104.1	115.3	88.6	89	82.6	119.9	110.5	110.8
420	Nucleoside diphosphate kinase B OS=Homo sapiens GN=NME2 PE=1 SV=1	P22392	97.9	91.1	92	104.9	105.5	106.8	101.3	103.1	101.6
421	Prefoldin subunit 6 OS=Homo sapiens GN=PFDN6 PE=1 SV=1	O15212	97.6	90.8	94.3	106.3	112.1	108.7	103.1	106.2	102.3
422	Protein FAM210B OS=Homo sapiens GN=FAM210B PE=1 SV=2	Q96KR6	96.4	89.6	92.7	100	107	104.4	103.3	101	100.3
423	SRSF protein kinase 1 OS=Homo sapiens GN=SRPK1 PE=1 SV=2	Q96SB4	95	88.3	90.4	100.7	102.5	101.1	109.2	105.3	109.1
424	Thiosulfate sulfurtransferase OS=Homo sapiens GN=TST PE=1 SV=4	Q16762	121.2	112.7	106.8	98.5	94.3	101.2	93.9	93.3	99.4
425	Trafficking protein particle complex subunit 9 OS=Homo sapiens GN=TRAPPC9 PE=1 SV=2	Q96Q05	113.6	105.7	102	112.8	100.5	98.6	88.6	109.1	99
426	U4/U6.U5 small nuclear ribonucleoprotein 27 kDa protein OS=Homo sapiens GN=SNRNP27 PE=1 SV=1	Q8WVK2	107.2	99.7	101.7	109.2	111.4	94.6	99.4	107.4	106.7
427	Cytochrome c oxidase subunit NDUFA4 OS=Homo sapiens GN=NDUFA4 PE=1 SV=1	O00483	105.7	98.4	101.5	110.2	111.4	109.5	94.4	97.7	95.7
428	Gamma-interferon-inducible lysosomal thiol reductase OS=Homo sapiens GN=IFI30 PE=1 SV=3	P13284	102.6	95.5	100.9	96	97.9	97.8	113.7	108.7	112.4
429	Guanine nucleotide-binding protein-like 1 OS=Homo sapiens GN=GNL1 PE=1 SV=2	P36915	107.6	100.2	102.4	90.1	94.7	93.2	88.7	93.6	93.2
430	HLA class I histocompatibility antigen, A-24 alpha chain OS=Homo sapiens GN=HLA-A PE=1 SV=2	P05534	87.3	81.3	83.8	84.4	87.4	85.8	124.6	125.9	130
431	Ig alpha-2 chain C region OS=Homo sapiens GN=IGHA2 PE=1 SV=3	P01877	130.7	121.7	127.1	110.7	103.4	104.3	85.4	83.3	83.2
432	MICOS complex subunit MIC13 OS=Homo sapiens GN=MIC13 PE=1 SV=1	Q5XKP0	99.5	92.6	93.9	88.4	93.9	94.4	97.5	101.7	103
433	Mitochondrial import inner membrane translocase subunit TIM16 OS=Homo sapiens GN=PAM16 PE=1 SV=2	Q9Y3D7	89.5	83.3	88.4	87.3	88.9	91.6	112.2	112.8	112.7
434	Protein Mpv17 OS=Homo sapiens GN=MPV17 PE=1 SV=1	P39210	122.3	113.8	126.1	96.8	102.9	99.4	94.2	99.3	92.6
435	von Willebrand factor A domain-containing protein 2 OS=Homo sapiens GN=VWA2 PE=1 SV=1	Q5GFL6	112	104.2	107.6	110.9	112.3	109.1	84.6	85.3	91.3
436	2',3'-cyclic-nucleotide 3'-phosphodiesterase OS=Homo sapiens GN=CNP PE=1 SV=2	P09543	103.8	96.8	103.5	99.7	99.8	98.1	95.5	100.7	100
437	Coiled-coil domain-containing protein 124 OS=Homo sapiens GN=CCDC124 PE=1 SV=1	Q96CT7	115.9	108	106.8	102.7	117.5	110.2	95.9	111.9	95.5
438	Cysteine-rich protein 1 OS=Homo sapiens GN=CRIP1 PE=1 SV=3	P50238	109.5	102	103.8	127.4	122.5	123.9	104	106.5	100.3
439	Drebrin-like protein OS=Homo sapiens GN=DBNL PE=1 SV=1	Q9UJU6	101.2	94.3	94.1	96	97.4	97.3	103.9	103.7	107
440	Gamma-adducin OS=Homo sapiens GN=ADD3 PE=1 SV=1	Q9UEY8	102.3	95.3	95.2	97.3	100.7	100.6	96.6	96.2	98.8
441	HLA class I histocompatibility antigen, A-34 alpha chain OS=Homo sapiens GN=HLA-A PE=1 SV=1	P30453	103.1	96.1	97.6	102.3	98.1	104	113.5	105.1	117
442	Leukocyte elastase inhibitor OS=Homo sapiens GN=SERPINB1 PE=1 SV=1	P30740	96.8	90.3	91.1	106.5	106.4	106.2	100	105.9	100
443	Proteasomal ATPase-associated factor 1 OS=Homo sapiens GN=PAAF1 PE=1 SV=2	Q9BRP4	103.6	96.5	97.1	94.7	104.5	96.3	92.2	104.5	92
444	Protein S100-A10 OS=Homo sapiens GN=S100A10 PE=1 SV=2	P60903	102.2	95.2	108	112	111.8	109.9	91.9	94.8	92.3
445	Signal-induced proliferation-associated 1-like protein 3 OS=Homo sapiens GN=SIPA1L3 PE=1 SV=3	O60292	116.3	108.5	110.5	100.4	99.5	97.2	94.9	104.2	97.1
446	Adapter molecule crk OS=Homo sapiens GN=CRK PE=1 SV=2	P46108	102.5	95.7	100.5	101.3	100.2	102.3	93.8	99.6	94.4
447	Cytoplasmic FMR1-interacting protein 2 OS=Homo sapiens GN=CYFIP2 PE=1 SV=2	Q96F07	119.1	111.1	106.8	98	95.1	99.8	97.7	95.6	102.3
448	DnaJ homolog subfamily A member 3, mitochondrial OS=Homo sapiens GN=DNAJA3 PE=1 SV=2	Q96EY1	98.2	91.6	94.5	85	85.3	88.5	111.4	118.6	114.5
449	Endophilin-A2 OS=Homo sapiens GN=SH3GL1 PE=1 SV=1	Q99961	103.5	96.6	101.6	99.1	98.9	93.9	95.1	101.3	98
450	Eukaryotic translation initiation factor 5A-1 OS=Homo sapiens GN=EIF5A PE=1 SV=2	P63241	104.4	97.5	94.6	104	97.9	106.7	105.3	101.2	110.6
451	Mitochondrial amidoxime-reducing component 1 OS=Homo sapiens GN=MARC1 PE=1 SV=1	Q5VT66	113.8	106.2	111.5	93	97.9	95.3	86.7	91.3	85.7
452	Protein S100-A9 OS=Homo sapiens GN=S100A9 PE=1 SV=1	P06702	120.5	112.4	106	87.8	88.3	87.9	86.4	91.5	93
453	U1 small nuclear ribonucleoprotein 70 kDa OS=Homo sapiens GN=SNRNP70 PE=1 SV=2	P08621	107.5	100.2	101.2	100.3	101.6	103.4	100.1	103.9	99.7
454	39S ribosomal protein L48, mitochondrial OS=Homo sapiens GN=MRPL48 PE=1 SV=2	Q96GC5	97.2	90.8	99.4	95.5	96	86.6	104.2	97.8	95.7
455	Adenosylhomocysteinase 3 OS=Homo sapiens GN=AHCYL2 PE=1 SV=1	Q96HN2	110.1	102.8	98.3	103.1	96.7	110.8	107.2	106	94.6
456	Ankyrin repeat and KH domain-containing protein 1 OS=Homo sapiens GN=ANKHD1 PE=1 SV=1	Q8IWZ3	103.8	96.9	97.4	101.5	99.7	102.3	102.7	103.6	105
457	Calcium-transporting ATPase type 2C member 1 OS=Homo sapiens GN=ATP2C1 PE=1 SV=3	P98194	103.3	96.4	95.6	98.7	95.2	100.6	97.4	96.7	100.8
458	DCN1-like protein 1 OS=Homo sapiens GN=DCUN1D1 PE=1 SV=1	Q96GG9	98.1	91.6	95.7	98.5	99.8	100	103.9	104.5	101.9
459	DNA-directed RNA polymerases I, II, and III subunit RPABC1 OS=Homo sapiens GN=POLR2E PE=1 SV=4	P19388	103.2	96.4	102.1	104.6	104.8	106.2	105.2	104.4	102.6
460	Spliceosome-associated protein CWC15 homolog OS=Homo sapiens GN=CWC15 PE=1 SV=2	Q9P013	104.9	97.9	100.5	90.3	105.3	101.1	112.5	121.2	106.2
461	Translation initiation factor eIF-2B subunit alpha OS=Homo sapiens GN=EIF2B1 PE=1 SV=1	Q14232	98.6	92	96.9	93.9	96.7	89	104.8	107.3	107
462	39S ribosomal protein L55, mitochondrial OS=Homo sapiens GN=MRPL55 PE=1 SV=1	Q7Z7F7	108.5	101.5	100.9	90.5	92.4	86	100.7	111.5	101.9
463	Acidic leucine-rich nuclear phosphoprotein 32 family member A OS=Homo sapiens GN=ANP32A PE=1 SV=1	P39687	112.6	105.3	110.2	107.7	106.1	105.3	87.4	91.4	88.1
464	ATP synthase subunit epsilon, mitochondrial OS=Homo sapiens GN=ATP5E PE=1 SV=2	P56381	94.9	88.7	90.2	101	103.6	102.9	104.8	106.2	105.6
465	Cathepsin B OS=Homo sapiens GN=CTSB PE=1 SV=3	P07858	111.1	103.9	106.5	97.6	99.8	96.3	107.1	112.1	103.2
466	E3 ubiquitin-protein ligase listerin OS=Homo sapiens GN=LTN1 PE=1 SV=6	O94822	115.1	107.5	92.7	95.9	103.3	107.9	84.2	105.1	102.8
467	Ezrin OS=Homo sapiens GN=EZR PE=1 SV=4	P15311	114.2	106.8	110.1	104	104.6	103.6	89.9	93.5	90.5
468	HLA class II histocompatibility antigen, DRB1-13 beta chain OS=Homo sapiens GN=HLA-DRB1 PE=1 SV=1	Q5Y7A7	225.8	211.1	115.1	79.4	77.8	79.5	70.7	76.1	64.5
469	Ketimine reductase mu-crystallin OS=Homo sapiens GN=CRYM PE=1 SV=1	Q14894	117	109.4	114.9	119.2	113.8	116.5	74.6	76.9	74.7
470	Large subunit GTPase 1 homolog OS=Homo sapiens GN=LSG1 PE=1 SV=2	Q9H089	104.4	97.6	107.6	93	108.6	95.4	97.7	107.3	101.2
471	Marginal zone B- and B1-cell-specific protein OS=Homo sapiens GN=MZB1 PE=1 SV=1	Q8WU39	101.8	95.1	95.7	121.7	104.9	109.9	90.5	93.7	101.3
472	Pterin-4-alpha-carbinolamine dehydratase 2 OS=Homo sapiens GN=PCBD2 PE=1 SV=4	Q9H0N5	93.8	87.7	86	102.5	100.7	99.2	106.6	101.6	104.1
473	Renin receptor OS=Homo sapiens GN=ATP6AP2 PE=1 SV=2	O75787	106.6	99.7	107.4	88.6	90.1	90	96.6	111.3	100.4
474	Transcriptional repressor protein YY1 OS=Homo sapiens GN=YY1 PE=1 SV=2	P25490	93.5	87.4	94.6	101	97.2	98.2	99.2	103.8	101.4
475	Tropomyosin alpha-1 chain OS=Homo sapiens GN=TPM1 PE=1 SV=2	P09493	111.9	104.6	112.6	111.2	113.7	111.2	86.8	90.6	86.4
476	Tubulin--tyrosine ligase-like protein 12 OS=Homo sapiens GN=TTLL12 PE=1 SV=2	Q14166	106.3	99.4	102	97.8	102.8	104	99.3	98.8	100.2
477	WD repeat domain phosphoinositide-interacting protein 2 OS=Homo sapiens GN=WIPI2 PE=1 SV=1	Q9Y4P8	102.9	96.2	94.3	90.4	90.3	88	92.5	102.8	97
478	40S ribosomal protein S15 OS=Homo sapiens GN=RPS15 PE=1 SV=2	P62841	104.5	97.8	89	114.2	93.6	101.8	102.7	101.7	100.6
479	60S ribosomal protein L18a OS=Homo sapiens GN=RPL18A PE=1 SV=2	Q02543	100.9	94.5	99.6	102.1	100	101.2	99	100.8	99.7
480	Alpha-galactosidase A OS=Homo sapiens GN=GLA PE=1 SV=1	P06280	92.4	86.4	95.6	84.3	92.3	86.2	129.7	117.1	100.2
481	HLA class II histocompatibility antigen, DP alpha 1 chain OS=Homo sapiens GN=HLA-DPA1 PE=1 SV=1	P20036	124.1	116.2	107.4	94.9	95.9	95.2	93.3	98.4	94.1
482	Keratin, type I cytoskeletal 10 OS=Homo sapiens GN=KRT10 PE=1 SV=6	P13645	95.4	89.3	103.3	101.4	85.7	123.5	104.6	99.3	103.5
483	Leucine-rich repeat neuronal protein 4 OS=Homo sapiens GN=LRRN4 PE=2 SV=3	Q8WUT4	94.9	88.9	87	84.7	85.2	94.6	100	99	106.3
484	Myotubularin-related protein 3 OS=Homo sapiens GN=MTMR3 PE=1 SV=3	Q13615	107.1	100.3	113.1	97.4	109.1	94.1	107.1	110.4	102.1
485	Nucleoporin SEH1 OS=Homo sapiens GN=SEH1L PE=1 SV=3	Q96EE3	105.4	98.7	92.8	100.9	94.6	105.3	105.9	102.5	100.9
486	Ras-related protein Rap-1b OS=Homo sapiens GN=RAP1B PE=1 SV=1	P61224	115	107.6	106.7	79.1	82.1	78	108.6	107	109.8
487	Synaptopodin OS=Homo sapiens GN=SYNPO PE=1 SV=2	Q8N3V7	106.6	99.8	111.9	104.6	104.5	104.2	95.1	99	99.5
488	Syntaxin-binding protein 4 OS=Homo sapiens GN=STXBP4 PE=1 SV=2	Q6ZWJ1	93.7	87.7	119.6	89.1	89.2	84.2	79.8	88.5	85.9
489	Translation initiation factor eIF-2B subunit epsilon OS=Homo sapiens GN=EIF2B5 PE=1 SV=3	Q13144	103.2	96.6	91.3	92.4	95.1	98.9	104.9	106.3	107.2
490	Arf-GAP with coiled-coil, ANK repeat and PH domain-containing protein 2 OS=Homo sapiens GN=ACAP2 PE=1 SV=3	Q15057	108.2	101.4	105.2	87.7	93.6	86	96	96.4	96.3
491	Asparagine synthetase [glutamine-hydrolyzing] OS=Homo sapiens GN=ASNS PE=1 SV=4	P08243	85.3	79.9	86.4	89.5	90.3	85.5	117.9	110.3	115.2
492	Cyclin-dependent kinase 12 OS=Homo sapiens GN=CDK12 PE=1 SV=2	Q9NYV4	98.2	92	99.6	93.5	100.2	103.2	105.3	103.4	102.4
493	Exophilin-5 OS=Homo sapiens GN=EXPH5 PE=1 SV=3	Q8NEV8	94.9	88.9	97.3	113.2	99.4	104.8	92.2	86.9	88.1
494	Heterogeneous nuclear ribonucleoprotein L-like OS=Homo sapiens GN=HNRNPLL PE=1 SV=1	Q8WVV9	106.5	99.8	113	102	105.4	102	93.5	94.3	94.2
495	Histone H2AX OS=Homo sapiens GN=H2AFX PE=1 SV=2	P16104	108.6	101.8	96.9	112	106.1	104	90.5	95.1	86.7
496	Leucine-rich repeat-containing protein 41 OS=Homo sapiens GN=LRRC41 PE=1 SV=3	Q15345	96.1	90.1	89	95.3	96.6	99.6	104.3	104.5	104.4
497	Mitotic interactor and substrate of PLK1 OS=Homo sapiens GN=MISP PE=1 SV=1	Q8IVT2	108.8	101.9	104.9	103.4	97.5	98.4	101.2	104	96.8
498	Pre-mRNA-processing factor 40 homolog A OS=Homo sapiens GN=PRPF40A PE=1 SV=2	O75400	100	93.6	98	94.3	95.7	95.5	106	107.7	106.4
499	Putative GTP-binding protein 6 OS=Homo sapiens GN=GTPBP6 PE=2 SV=3	O43824	99.2	93	103.7	99.7	103.8	109.1	92.5	100.3	97.1
500	Secretory carrier-associated membrane protein 1 OS=Homo sapiens GN=SCAMP1 PE=1 SV=2	O15126	101	94.7	95.4	95.7	98.4	99	99.9	101.7	108.4
501	Stathmin OS=Homo sapiens GN=STMN1 PE=1 SV=3	P16949	108.4	101.6	116.7	97.7	101.4	97.6	102.5	92	104
502	Superoxide dismutase [Mn], mitochondrial OS=Homo sapiens GN=SOD2 PE=1 SV=2	P04179	117.8	110.4	112.3	101.8	99.8	97.4	90.1	90.5	88.8
503	40S ribosomal protein S9 OS=Homo sapiens GN=RPS9 PE=1 SV=3	P46781	111.5	104.6	106.9	97.5	99.4	97.5	94.3	101.2	96.5
504	AP-1 complex subunit mu-1 OS=Homo sapiens GN=AP1M1 PE=1 SV=3	Q9BXS5	100.5	94.2	97	98.9	102	99	100.3	103.1	102.7
505	Collagen alpha-6(VI) chain OS=Homo sapiens GN=COL6A6 PE=1 SV=2	A6NMZ7	113.8	106.7	113.2	100.7	100.8	103.6	84.4	84.7	87.4
506	DnaJ homolog subfamily B member 1 OS=Homo sapiens GN=DNAJB1 PE=1 SV=4	P25685	102.2	95.8	99.9	92.9	94	94.7	99.1	103.1	101
507	Fructose-1,6-bisphosphatase isozyme 2 OS=Homo sapiens GN=FBP2 PE=1 SV=2	O00757	125.6	117.8	121.6	92.8	94.5	88	79.8	99.3	89.5
508	Heterogeneous nuclear ribonucleoprotein H3 OS=Homo sapiens GN=HNRNPH3 PE=1 SV=2	P31942	92.2	86.5	91.5	109.6	109.8	110.6	97.3	94.2	101.3
509	Lysophospholipase-like protein 1 OS=Homo sapiens GN=LYPLAL1 PE=1 SV=3	Q5VWZ2	92.5	86.8	92.2	107.2	105.3	110.9	95.3	89.8	94.7
510	MICOS complex subunit MIC60 OS=Homo sapiens GN=IMMT PE=1 SV=1	Q16891	101.1	94.8	96.1	99.2	96.6	101.1	103.8	103.1	106.4
511	Phosphatidylinositol 4-kinase type 2-alpha OS=Homo sapiens GN=PI4K2A PE=1 SV=1	Q9BTU6	108.6	101.9	106.8	103.7	104.4	98.9	96	93.2	91.9
512	pre-mRNA 3' end processing protein WDR33 OS=Homo sapiens GN=WDR33 PE=1 SV=2	Q9C0J8	100.1	93.9	97.6	99.4	101.6	100.9	103.3	103.4	108.2
513	Protein S100-A8 OS=Homo sapiens GN=S100A8 PE=1 SV=1	P05109	114.1	107	113.7	92.8	93.1	92	90.3	93.9	89.4
514	Ribonucleoside-diphosphate reductase large subunit OS=Homo sapiens GN=RRM1 PE=1 SV=1	P23921	109.9	103.2	97.5	92.1	97.8	102.8	89.1	92	84.4
515	SAFB-like transcription modulator OS=Homo sapiens GN=SLTM PE=1 SV=2	Q9NWH9	101.5	95.1	99.3	106.9	104.8	106.2	93	93.1	96.1
516	Apolipoprotein A-I OS=Homo sapiens GN=APOA1 PE=1 SV=1	P02647	123.2	115.7	113.1	89.3	91.5	91.5	97.8	100.3	96.4
517	Band 4.1-like protein 5 OS=Homo sapiens GN=EPB41L5 PE=1 SV=3	Q9HCM4	103.2	96.9	107.9	94.8	100.9	102.2	86.9	93.4	90.4
518	Branched-chain-amino-acid aminotransferase, cytosolic OS=Homo sapiens GN=BCAT1 PE=1 SV=3	P54687	94.5	88.8	98.1	130.3	130.5	135.2	82.3	82.9	84.7
519	Chloride channel CLIC-like protein 1 OS=Homo sapiens GN=CLCC1 PE=1 SV=1	Q96S66	96.1	90.3	89.9	88.7	87.7	86.7	109.5	114.8	111.5
520	Dynein assembly factor 5, axonemal OS=Homo sapiens GN=DNAAF5 PE=1 SV=4	Q86Y56	107.9	101.3	103.5	105.6	106.3	107.1	106.6	117.1	106.6
521	Golgi-associated plant pathogenesis-related protein 1 OS=Homo sapiens GN=GLIPR2 PE=1 SV=3	Q9H4G4	128.8	120.8	126.4	103.6	88.4	109.5	99.5	104.5	92.5
522	Interferon-induced transmembrane protein 3 OS=Homo sapiens GN=IFITM3 PE=1 SV=2	Q01628	69.4	65.2	71.2	78	82.8	82.4	137.6	140.6	139.7
523	Keratin, type I cytoskeletal 14 OS=Homo sapiens GN=KRT14 PE=1 SV=4	P02533	87	81.7	137.1	97.4	91.1	104.8	94.2	97	102.5
524	L-lactate dehydrogenase A chain OS=Homo sapiens GN=LDHA PE=1 SV=2	P00338	85.2	80	79.3	80.4	83.3	81.9	133.4	132.9	130.3
525	Lysosome-associated membrane glycoprotein 2 OS=Homo sapiens GN=LAMP2 PE=1 SV=2	P13473	84.4	79.3	77.8	96.3	84.7	94.6	131.2	126.4	133.7
526	NEDD8-conjugating enzyme Ubc12 OS=Homo sapiens GN=UBE2M PE=1 SV=1	P61081	106.6	100	102.3	96.2	97.4	96.1	90.7	101.6	95.2
527	Parafibromin OS=Homo sapiens GN=CDC73 PE=1 SV=1	Q6P1J9	104.1	97.7	100.3	96.6	96.9	96.9	99.9	98	99.4
528	Sialin OS=Homo sapiens GN=SLC17A5 PE=1 SV=2	Q9NRA2	96.2	90.3	96.7	110.6	114.9	111.2	94.7	92.9	97.7
529	Translation initiation factor eIF-2B subunit gamma OS=Homo sapiens GN=EIF2B3 PE=1 SV=1	Q9NR50	107	100.5	104.8	90.1	91.4	87.8	99.2	101.5	95.3
530	60S ribosomal protein L5 OS=Homo sapiens GN=RPL5 PE=1 SV=3	P46777	112.5	105.8	103.6	102.3	101.8	100.1	99.7	103.1	98.2
531	Cystatin-B OS=Homo sapiens GN=CSTB PE=1 SV=2	P04080	111.6	104.9	108.5	93.4	94.5	91.6	104.4	104.9	100.8
532	DNA-directed RNA polymerase II subunit RPB7 OS=Homo sapiens GN=POLR2G PE=1 SV=1	P62487	100.5	94.5	100.4	104.5	109.1	102.4	94.9	94.8	96.3
533	Histidine triad nucleotide-binding protein 3 OS=Homo sapiens GN=HINT3 PE=1 SV=1	Q9NQE9	109.4	102.8	109.8	102.9	106	100.7	88.3	87.6	90
534	Nucleosome assembly protein 1-like 1 OS=Homo sapiens GN=NAP1L1 PE=1 SV=1	P55209	89.2	83.8	85.5	103.1	103.3	104.8	109.3	111.7	109.3
535	Protein lunapark OS=Homo sapiens GN=LNP PE=1 SV=2	Q9C0E8	84.9	79.7	88.2	89.6	94.2	88.1	105.3	104.3	110.7
536	Protein phosphatase 1A OS=Homo sapiens GN=PPM1A PE=1 SV=1	P35813	91.2	85.7	79.7	99.6	89.1	103.5	110.1	104.2	115.5
537	Protein PRRC2C OS=Homo sapiens GN=PRRC2C PE=1 SV=4	Q9Y520	91	85.6	90.8	95.6	95.6	98.3	98.5	101.9	99.9
538	RNA polymerase II-associated factor 1 homolog OS=Homo sapiens GN=PAF1 PE=1 SV=2	Q8N7H5	106.1	99.7	114.1	110.1	109	104	103.8	110.2	105.8
539	SCY1-like protein 2 OS=Homo sapiens GN=SCYL2 PE=1 SV=1	Q6P3W7	102.8	96.7	99.5	102	104.7	99.4	97.4	92.6	100.2
540	Transformer-2 protein homolog beta OS=Homo sapiens GN=TRA2B PE=1 SV=1	P62995	103.2	97	97.4	94.7	98.9	93.5	101.9	97.8	97.3
541	Transmembrane protein 163 OS=Homo sapiens GN=TMEM163 PE=2 SV=1	Q8TC26	113.8	106.9	111.4	132.1	123.8	124	88	91.3	85
542	39S ribosomal protein L12, mitochondrial OS=Homo sapiens GN=MRPL12 PE=1 SV=2	P52815	94.7	89.1	93.8	90.1	90.9	88.3	109.9	109.3	111.7
543	Lysine--tRNA ligase OS=Homo sapiens GN=KARS PE=1 SV=3	Q15046	97.6	91.9	93.6	88.4	89.9	91.5	108.1	104.7	110.2
544	NAD-dependent protein deacetylase sirtuin-2 OS=Homo sapiens GN=SIRT2 PE=1 SV=2	Q8IXJ6	97.1	91.4	98.6	98.9	101.7	97.1	107.9	108.4	110
545	Nicotinamide N-methyltransferase OS=Homo sapiens GN=NNMT PE=1 SV=1	P40261	117.6	110.7	111.3	98.3	99.8	98.3	97.5	94.8	99.7
546	PEST proteolytic signal-containing nuclear protein OS=Homo sapiens GN=PCNP PE=1 SV=2	Q8WW12	105.4	99.2	107.8	107.8	108	100.5	88.7	90.8	90.8
547	Thymosin beta-4 OS=Homo sapiens GN=TMSB4X PE=1 SV=2	P62328	101.5	95.6	101	84.9	90.7	87.9	124.9	125.2	129.6
548	UPF0553 protein C9orf64 OS=Homo sapiens GN=C9orf64 PE=1 SV=1	Q5T6V5	107.8	101.4	105	98.6	99.8	98.5	95.7	94.6	97.2
549	von Willebrand factor A domain-containing protein 1 OS=Homo sapiens GN=VWA1 PE=1 SV=1	Q6PCB0	117.9	111	106.5	106.7	105.3	112.4	96.1	97.7	106.4
550	Abl interactor 1 OS=Homo sapiens GN=ABI1 PE=1 SV=4	Q8IZP0	100.6	94.8	100	110.1	109	108.4	88.6	90.5	94.7
551	Annexin A4 OS=Homo sapiens GN=ANXA4 PE=1 SV=4	P09525	119.3	112.4	116.2	115.5	113.8	115.6	75.8	75.6	75
552	Exonuclease 3'-5' domain-containing protein 2 OS=Homo sapiens GN=EXD2 PE=1 SV=2	Q9NVH0	97.9	92.2	97.2	99	104.3	99.5	93.5	96.9	98.7
553	Nucleolar and coiled-body phosphoprotein 1 OS=Homo sapiens GN=NOLC1 PE=1 SV=2	Q14978	108.7	102.4	107.5	106	109.9	105.3	88.3	92.8	91.5
554	Polypeptide N-acetylgalactosaminyltransferase 4 OS=Homo sapiens GN=GALNT4 PE=1 SV=2	Q8N4A0	82.2	77.4	88.9	99	100.5	94.7	108	102.8	98.6
555	Probable aminopeptidase NPEPL1 OS=Homo sapiens GN=NPEPL1 PE=1 SV=3	Q8NDH3	101.2	95.4	100.7	114.9	117	116	88.4	95.7	88.2
556	Putative RNA-binding protein Luc7-like 2 OS=Homo sapiens GN=LUC7L2 PE=1 SV=2	Q9Y383	110.2	103.8	98.4	112.1	101.2	112.2	95	98	109.4
557	Ras-related protein Rab-4B OS=Homo sapiens GN=RAB4B PE=1 SV=1	P61018	102.1	96.2	95	107.5	104.3	100.7	102.5	113.1	99.3
558	Ribosomal protein S6 kinase alpha-5 OS=Homo sapiens GN=RPS6KA5 PE=1 SV=1	O75582	95.6	90.1	96.5	88	91.5	88.2	95.9	97.7	102.8
559	RNA-binding protein 8A OS=Homo sapiens GN=RBM8A PE=1 SV=1	Q9Y5S9	107.7	101.5	104.8	97.5	97.5	97.1	98.7	103.4	96.3
560	Serotransferrin OS=Homo sapiens GN=TF PE=1 SV=3	P02787	118.2	111.3	113.6	102.5	102.1	103.2	85.2	85.1	85.1
561	Thiosulfate sulfurtransferase/rhodanese-like domain-containing protein 1 OS=Homo sapiens GN=TSTD1 PE=1 SV=3	Q8NFU3	104.5	98.4	104.5	107	107.3	107.1	102.2	104.6	102.4
562	Transmembrane emp24 domain-containing protein 4 OS=Homo sapiens GN=TMED4 PE=1 SV=1	Q7Z7H5	95	89.5	93.3	95.6	92.9	96.2	108.8	103.4	111
563	Ubiquitin-like protein ISG15 OS=Homo sapiens GN=ISG15 PE=1 SV=5	P05161	75.9	71.4	67.6	101.3	101.8	102.9	130.2	127.4	124.6
564	28S ribosomal protein S6, mitochondrial OS=Homo sapiens GN=MRPS6 PE=1 SV=3	P82932	109.4	103.2	111.6	99.2	100.8	96	105.1	106.7	107.2
565	60S ribosomal protein L10a OS=Homo sapiens GN=RPL10A PE=1 SV=2	P62906	105.8	99.8	99.7	100.8	98.7	100.5	96.2	101.1	96.4
566	B-cell receptor-associated protein 29 OS=Homo sapiens GN=BCAP29 PE=1 SV=2	Q9UHQ4	107.5	101.4	107.2	88.9	89	85	104.4	104	96.7
567	Digestive organ expansion factor homolog OS=Homo sapiens GN=DIEXF PE=1 SV=2	Q68CQ4	84.3	79.5	93.9	87.9	87.1	89.5	99.3	110.8	103.7
568	Emerin OS=Homo sapiens GN=EMD PE=1 SV=1	P50402	110.8	104.5	108.4	103.2	103.7	100.8	97.2	100.5	98.2
569	Haptoglobin OS=Homo sapiens GN=HP PE=1 SV=1	P00738	128.5	121.3	120.4	95.6	94.6	93.9	83.6	83.8	84.2
570	Hepatoma-derived growth factor-related protein 2 OS=Homo sapiens GN=HDGFRP2 PE=1 SV=1	Q7Z4V5	102.9	97	103.6	102.7	108	101.5	104.8	103.1	103.8
571	NADH dehydrogenase [ubiquinone] 1 alpha subcomplex subunit 7 OS=Homo sapiens GN=NDUFA7 PE=1 SV=3	O95182	93	87.7	90.8	99	104	99.2	108.2	110.2	111.3
572	Regulator of microtubule dynamics protein 1 OS=Homo sapiens GN=RMDN1 PE=1 SV=1	Q96DB5	117.6	110.9	113.5	93.4	94.5	93.6	90.4	97.9	91.1
573	Serine/arginine repetitive matrix protein 1 OS=Homo sapiens GN=SRRM1 PE=1 SV=2	Q8IYB3	105.9	99.9	97	101.3	99.9	103.9	90.4	94.9	92.1
574	Solute carrier family 12 member 9 OS=Homo sapiens GN=SLC12A9 PE=1 SV=1	Q9BXP2	93.7	88.3	91.8	92	97.9	103.4	102.7	98.6	102.7
575	Splicing factor 3B subunit 6 OS=Homo sapiens GN=SF3B6 PE=1 SV=1	Q9Y3B4	105.6	99.6	96.5	98.5	98.1	97.7	100.9	100.5	102.1
576	SUN domain-containing protein 1 OS=Homo sapiens GN=SUN1 PE=1 SV=3	O94901	93.1	87.8	92.4	95.7	95.9	94.3	102.7	107.9	101.4
577	Synaptic vesicle membrane protein VAT-1 homolog OS=Homo sapiens GN=VAT1 PE=1 SV=2	Q99536	101	95.3	94.7	96	92.7	96.6	104.6	99.7	102.3
578	Synaptotagmin-like protein 1 OS=Homo sapiens GN=SYTL1 PE=1 SV=1	Q8IYJ3	101.2	95.4	97.2	109.6	105	107	93	98.4	94.7
579	Thioredoxin domain-containing protein 17 OS=Homo sapiens GN=TXNDC17 PE=1 SV=1	Q9BRA2	89.9	84.7	86.3	80.9	86.4	82.3	123.8	128.6	119.1
580	2'-deoxynucleoside 5'-phosphate N-hydrolase 1 OS=Homo sapiens GN=DNPH1 PE=1 SV=1	O43598	95.1	89.8	93.7	97.1	97.1	100	94.1	94.1	97.3
581	60S ribosomal protein L28 OS=Homo sapiens GN=RPL28 PE=1 SV=3	P46779	110.6	104.4	106.3	104.8	104.7	101.6	98.4	97.9	92.1
582	Carboxypeptidase B2 OS=Homo sapiens GN=CPB2 PE=1 SV=2	Q96IY4	87.1	82.3	85.4	98.8	89.9	96.1	98.5	96.9	107.4
583	Nicotinate-nucleotide pyrophosphorylase [carboxylating] OS=Homo sapiens GN=QPRT PE=1 SV=3	Q15274	93.6	88.3	87.1	99.2	100.3	99.2	96.9	102.7	97.5
584	Plastin-3 OS=Homo sapiens GN=PLS3 PE=1 SV=4	P13797	106.7	100.7	102.4	90.7	91.6	89.4	104.5	105.7	102.9
585	Poly(A) polymerase alpha OS=Homo sapiens GN=PAPOLA PE=1 SV=4	P51003	98.6	93.1	102.8	97.1	95	99.8	103.2	100	102.1
586	Protein disulfide-isomerase A3 OS=Homo sapiens GN=PDIA3 PE=1 SV=4	P30101	110.7	104.6	106.8	89.2	91.3	88.9	103.7	107	103.6
587	Protein SREK1IP1 OS=Homo sapiens GN=SREK1IP1 PE=1 SV=1	Q8N9Q2	97.5	92.1	103.7	97.2	105	98.2	89.9	91.2	94.5
588	5'-nucleotidase domain-containing protein 1 OS=Homo sapiens GN=NT5DC1 PE=1 SV=1	Q5TFE4	107.5	101.6	108.2	93.6	92.2	92.1	96.4	96.4	95.2
589	Alpha-1,3/1,6-mannosyltransferase ALG2 OS=Homo sapiens GN=ALG2 PE=1 SV=1	Q9H553	120.1	113.5	117.8	88	96.9	88.7	96	91.7	95.3
590	Aminoacylase-1 OS=Homo sapiens GN=ACY1 PE=1 SV=1	Q03154	112.6	106.3	103	114.7	112.2	116.6	91.8	90	105.7
591	Cytochrome c oxidase subunit 5A, mitochondrial OS=Homo sapiens GN=COX5A PE=1 SV=2	P20674	93.8	88.7	93	98.4	97.2	98.7	101.4	103.4	101.5
592	Deleted in malignant brain tumors 1 protein OS=Homo sapiens GN=DMBT1 PE=1 SV=2	Q9UGM3	72.9	68.9	72.5	131.3	125.7	134.7	88.4	92.3	90.7
593	Endoplasmic reticulum resident protein 29 OS=Homo sapiens GN=ERP29 PE=1 SV=4	P30040	105.9	100	99.1	87.5	89.7	86.2	111.7	110.2	109.7
594	Gastricsin OS=Homo sapiens GN=PGC PE=1 SV=1	P20142	72.9	68.8	70.7	85.7	91	87.6	130.8	139.9	138.3
595	Hepatocyte growth factor-regulated tyrosine kinase substrate OS=Homo sapiens GN=HGS PE=1 SV=1	O14964	106.4	100.5	103.2	103.7	104.2	105	92.9	95.4	89
596	Hippocalcin-like protein 1 OS=Homo sapiens GN=HPCAL1 PE=1 SV=3	P37235	92.4	87.3	92.8	91.9	97.3	94.4	108.9	119.9	111.7
597	Histone acetyltransferase p300 OS=Homo sapiens GN=EP300 PE=1 SV=2	Q09472	103.7	98	100.7	111.2	109.6	112.9	98.7	103.2	98.1
598	Platelet-activating factor acetylhydrolase IB subunit alpha OS=Homo sapiens GN=PAFAH1B1 PE=1 SV=2	P43034	100.8	95.2	100.3	94.6	97.5	93.9	99.6	99.3	99.6
599	Probable ATP-dependent RNA helicase DDX46 OS=Homo sapiens GN=DDX46 PE=1 SV=2	Q7L014	104.6	98.8	104.3	90.9	93.3	92.1	100	105.5	100.2
600	Serine/threonine-protein phosphatase PP1-beta catalytic subunit OS=Homo sapiens GN=PPP1CB PE=1 SV=3	P62140	103	97.3	96.3	97.7	97.9	99.9	98.7	101.8	103.5
601	Signal transducing adapter molecule 2 OS=Homo sapiens GN=STAM2 PE=1 SV=1	O75886	94.9	89.7	97.4	101.7	102.9	117	92	89.4	93.7
602	Acetyl-CoA acetyltransferase, mitochondrial OS=Homo sapiens GN=ACAT1 PE=1 SV=1	P24752	111.9	105.9	108.8	80.4	82	78.3	105.9	109.1	104.8
603	Calponin-2 OS=Homo sapiens GN=CNN2 PE=1 SV=4	Q99439	115.1	108.9	111.2	108.3	106.5	106.5	85.3	86.7	87
604	Complement C3 OS=Homo sapiens GN=C3 PE=1 SV=2	P01024	131.8	124.6	125.5	94.4	93.3	92.1	82.9	82.7	84.3
605	DNA dC->dU-editing enzyme APOBEC-3F OS=Homo sapiens GN=APOBEC3F PE=1 SV=3	Q8IUX4	108.5	102.6	101.6	94.3	84.5	86.6	92.8	98.4	94.4
606	DnaJ homolog subfamily C member 8 OS=Homo sapiens GN=DNAJC8 PE=1 SV=2	O75937	98.7	93.4	100	102.7	103	101.9	97	96	93.7
607	E3 ubiquitin-protein ligase TRIM22 OS=Homo sapiens GN=TRIM22 PE=1 SV=1	Q8IYM9	98	92.7	100.9	101.9	101.8	105	96.3	104.3	96.6
608	FH1/FH2 domain-containing protein 1 OS=Homo sapiens GN=FHOD1 PE=1 SV=3	Q9Y613	92	87	91.5	91.1	92.7	91.9	110.9	114.4	115.6
609	GrpE protein homolog 1, mitochondrial OS=Homo sapiens GN=GRPEL1 PE=1 SV=2	Q9HAV7	82.6	78.2	87.6	82.9	86.3	84	117.6	116	118.1
610	Heterogeneous nuclear ribonucleoprotein A0 OS=Homo sapiens GN=HNRNPA0 PE=1 SV=1	Q13151	109.6	103.7	109.4	103.3	103.2	104.1	95.7	97	98.1
611	Hydroxysteroid dehydrogenase-like protein 2 OS=Homo sapiens GN=HSDL2 PE=1 SV=1	Q6YN16	118.4	112	107.4	104.3	101.5	103.1	90.2	88	88.4
612	Keratin, type II cytoskeletal 80 OS=Homo sapiens GN=KRT80 PE=1 SV=2	Q6KB66	81	76.6	75.7	83.3	99.4	88.9	149.7	144.5	151.6
613	Phosphatidylinositol 3,4,5-trisphosphate 5-phosphatase 2 OS=Homo sapiens GN=INPPL1 PE=1 SV=2	O15357	95.3	90.2	95	95.4	97.4	93.4	92	99.3	95.5
614	Probable phospholipid-transporting ATPase IIA OS=Homo sapiens GN=ATP9A PE=1 SV=3	O75110	98.8	93.5	98.5	97.2	99.2	92.4	100.1	100.8	102.8
615	Protein TANC1 OS=Homo sapiens GN=TANC1 PE=1 SV=3	Q9C0D5	99.4	94	92.8	101.2	103.5	99.1	95.1	95.7	103.2
616	Sorting nexin-13 OS=Homo sapiens GN=SNX13 PE=1 SV=4	Q9Y5W8	97	91.7	95.6	81.9	87	100.2	97.3	104	104.6
617	Sulfotransferase 1A1 OS=Homo sapiens GN=SULT1A1 PE=1 SV=3	P50225	112.7	106.6	101.8	110.4	100.5	112.3	85.9	89.4	92.7
618	Transcription factor A, mitochondrial OS=Homo sapiens GN=TFAM PE=1 SV=1	Q00059	98.1	92.8	98.6	98.7	99.3	100.1	100.1	107.8	99.4
619	Transcriptional activator protein Pur-alpha OS=Homo sapiens GN=PURA PE=1 SV=2	Q00577	107.6	101.9	104.4	101.9	102.5	99.9	100.3	99.5	97.8
620	Tropomyosin alpha-4 chain OS=Homo sapiens GN=TPM4 PE=1 SV=3	P67936	109.1	103.2	107.8	103.9	103.1	101.2	92.9	94.6	91.8
621	Tumor suppressor p53-binding protein 1 OS=Homo sapiens GN=TP53BP1 PE=1 SV=2	Q12888	100.7	95.3	99.6	103.8	108.4	105.7	97.4	101.2	98.1
622	60S acidic ribosomal protein P2 OS=Homo sapiens GN=RPLP2 PE=1 SV=1	P05387	103.6	98.1	96.5	93.7	94.2	92.3	102.1	103.3	102.8
623	60S ribosomal protein L21 OS=Homo sapiens GN=RPL21 PE=1 SV=2	P46778	107.1	101.4	104.5	100.8	103.1	100.7	97.5	97.4	96.4
624	Calcium uniporter protein, mitochondrial OS=Homo sapiens GN=MCU PE=1 SV=1	Q8NE86	104.5	99	104.3	106.6	106	104.8	93.7	95	95.4
625	Calpain-13 OS=Homo sapiens GN=CAPN13 PE=1 SV=2	Q6MZZ7	117	110.8	128.1	99.8	106.2	102.1	76.2	82.2	79.7
626	Cingulin-like protein 1 OS=Homo sapiens GN=CGNL1 PE=1 SV=2	Q0VF96	137.7	130.5	131.8	99.3	99.3	99.9	81.7	83	85.9
627	Complement C1q subcomponent subunit B OS=Homo sapiens GN=C1QB PE=1 SV=3	P02746	127.6	120.8	124.9	95.8	91.8	99.3	91.1	95.1	97
628	Cyclin-dependent kinase 2-associated protein 2 OS=Homo sapiens GN=CDK2AP2 PE=1 SV=1	O75956	105.3	99.6	98.3	99.3	103.7	99.2	92.7	89.2	90.7
629	Dedicator of cytokinesis protein 7 OS=Homo sapiens GN=DOCK7 PE=1 SV=4	Q96N67	100.2	94.9	101.3	101.2	105.2	101.8	99.2	101.9	98.8
630	Ephrin type-B receptor 3 OS=Homo sapiens GN=EPHB3 PE=1 SV=2	P54753	108.4	102.7	98.7	100.9	115	104.4	90.8	89.4	87.9
631	Heat shock factor protein 1 OS=Homo sapiens GN=HSF1 PE=1 SV=1	Q00613	119.3	113	119.8	99.9	97.9	96.6	89.5	90.4	89.8
632	Helicase SRCAP OS=Homo sapiens GN=SRCAP PE=1 SV=3	Q6ZRS2	96.6	91.4	98.6	104.3	101	105.2	101.9	102.1	101.2
633	HLA class I histocompatibility antigen, B-55 alpha chain OS=Homo sapiens GN=HLA-B PE=1 SV=1	P30493	74.7	70.7	75.5	156.6	137.2	145.2	72.8	73.8	70.9
634	LEM domain-containing protein 2 OS=Homo sapiens GN=LEMD2 PE=1 SV=1	Q8NC56	94.4	89.5	95.9	105.5	105.2	107.5	96.8	97.9	97.5
635	Nicalin OS=Homo sapiens GN=NCLN PE=1 SV=2	Q969V3	104.2	98.7	103.2	97.3	101.2	101.6	95.4	99.7	96.4
636	PDZ and LIM domain protein 2 OS=Homo sapiens GN=PDLIM2 PE=1 SV=1	Q96JY6	115.1	109	113.3	101	104	100.9	89.3	89.7	93.1
637	Pleckstrin homology domain-containing family A member 1 OS=Homo sapiens GN=PLEKHA1 PE=1 SV=2	Q9HB21	104.2	98.7	98.6	111.3	107.5	113.3	83.2	84.5	83.9
638	Prostaglandin reductase 2 OS=Homo sapiens GN=PTGR2 PE=1 SV=1	Q8N8N7	114	108	119.8	95	95.8	92.1	100.1	101.7	95.6
639	Protein transport protein Sec61 subunit alpha isoform 1 OS=Homo sapiens GN=SEC61A1 PE=1 SV=2	P61619	110.2	104.4	108.5	94.6	98.1	96.6	94.7	104.8	99.3
640	Repressor of yield of DENV protein OS=Homo sapiens GN=RYDEN PE=1 SV=2	Q9NUL5	96.4	91.3	95	92.9	96.5	98.7	102.9	105	102.5
641	Stimulator of interferon genes protein OS=Homo sapiens GN=TMEM173 PE=1 SV=1	Q86WV6	105.5	99.9	105.8	91.9	93.7	92.7	87.8	94.3	92.4
642	Thyroid hormone receptor-associated protein 3 OS=Homo sapiens GN=THRAP3 PE=1 SV=2	Q9Y2W1	102.7	97.2	101.2	97.6	99.3	98.7	100.7	102.4	99
643	Ubiquitin-conjugating enzyme E2 L3 OS=Homo sapiens GN=UBE2L3 PE=1 SV=1	P68036	101.1	95.7	99.1	95.4	95.6	96.7	96.9	103.2	96.1
644	UPF0461 protein C5orf24 OS=Homo sapiens GN=C5orf24 PE=1 SV=1	Q7Z6I8	106.6	100.9	108.9	119.2	114.7	114.6	99.5	95.9	89.3
645	WD repeat-containing protein 11 OS=Homo sapiens GN=WDR11 PE=1 SV=1	Q9BZH6	91	86.2	89.8	92.6	97.4	98.2	104.8	107.1	110.1
646	Anamorsin OS=Homo sapiens GN=CIAPIN1 PE=1 SV=2	Q6FI81	102.8	97.4	96.1	95.6	92.6	99.1	101.5	100.3	102.5
647	Atlastin-2 OS=Homo sapiens GN=ATL2 PE=1 SV=2	Q8NHH9	98	92.9	100.3	97.1	98.3	97	91.9	94.4	95.5
648	Calreticulin OS=Homo sapiens GN=CALR PE=1 SV=1	P27797	101.4	96.1	97.7	86	87.4	85.4	112.8	114.7	113.6
649	cAMP-dependent protein kinase type II-alpha regulatory subunit OS=Homo sapiens GN=PRKAR2A PE=1 SV=2	P13861	106.9	101.4	102.8	99.6	99.5	100.2	92.4	96.3	95.6
650	Carboxypeptidase M OS=Homo sapiens GN=CPM PE=1 SV=2	P14384	118.1	111.9	112.8	79.8	83.9	80.4	98.6	99.8	101.7
651	CCR4-NOT transcription complex subunit 10 OS=Homo sapiens GN=CNOT10 PE=1 SV=1	Q9H9A5	106.3	100.9	96.8	96.5	98.2	96.9	101.8	99.1	101.6
652	Cordon-bleu protein-like 1 OS=Homo sapiens GN=COBLL1 PE=1 SV=2	Q53SF7	111	105.2	101.4	101.9	99.4	99.6	87.1	91.9	87.5
653	General transcription factor 3C polypeptide 5 OS=Homo sapiens GN=GTF3C5 PE=1 SV=2	Q9Y5Q8	106.4	100.9	101.3	95	110.3	101.1	96.6	98.9	101.5
654	Ig gamma-1 chain C region OS=Homo sapiens GN=IGHG1 PE=1 SV=1	P01857	110.8	105	104.5	113.5	103.2	106.6	91.8	92.1	92.1
655	Lysosomal protective protein OS=Homo sapiens GN=CTSA PE=1 SV=2	P10619	94.7	89.8	91.5	91.6	90.6	91.6	114.5	119.5	112.8
656	Mitochondrial fission regulator 1-like OS=Homo sapiens GN=MTFR1L PE=1 SV=2	Q9H019	106.1	100.5	96.7	108.7	110.7	107.8	104.8	105.5	101.4
657	Osteoclast-stimulating factor 1 OS=Homo sapiens GN=OSTF1 PE=1 SV=2	Q92882	123.8	117.3	113.8	100.7	96.3	95.4	96.6	99.8	94.6
658	Peroxisomal acyl-coenzyme A oxidase 2 OS=Homo sapiens GN=ACOX2 PE=1 SV=1	Q99424	105.8	100.3	103.5	98.3	94.7	97.1	90.6	93.5	95
659	Protein SCO2 homolog, mitochondrial OS=Homo sapiens GN=SCO2 PE=1 SV=3	O43819	100.4	95.1	105.3	98.5	101.9	98.9	90.8	101.6	94.8
660	Serine/threonine-protein phosphatase 2A 55 kDa regulatory subunit B alpha isoform OS=Homo sapiens GN=PPP2R2A PE=1 SV=1	P63151	94.3	89.4	89.4	97.5	96.5	97.1	95.3	98.5	94.9
661	THO complex subunit 7 homolog OS=Homo sapiens GN=THOC7 PE=1 SV=3	Q6I9Y2	107.9	102.3	103.9	96.2	109.7	95.6	100.2	108.5	106.8
662	28 kDa heat- and acid-stable phosphoprotein OS=Homo sapiens GN=PDAP1 PE=1 SV=1	Q13442	96.4	91.5	90.9	99.8	98.2	100.1	101.5	105.1	103.9
663	28S ribosomal protein S2, mitochondrial OS=Homo sapiens GN=MRPS2 PE=1 SV=1	Q9Y399	99.1	94.1	96.9	106.9	103.5	103	103.9	103.8	104.9
664	Band 4.1-like protein 2 OS=Homo sapiens GN=EPB41L2 PE=1 SV=1	O43491	105.5	100.1	107.5	99.5	94.7	97.8	83.4	88.7	86.7
665	B-cell receptor-associated protein 31 OS=Homo sapiens GN=BCAP31 PE=1 SV=3	P51572	101	95.8	100.2	102.9	103.6	101.8	98.5	101.2	98.9
666	COMM domain-containing protein 8 OS=Homo sapiens GN=COMMD8 PE=1 SV=1	Q9NX08	93.1	88.4	84.5	96.2	90.1	99	98.8	100	96.1
667	DNA-directed RNA polymerases I, II, and III subunit RPABC3 OS=Homo sapiens GN=POLR2H PE=1 SV=4	P52434	101.3	96.1	93.7	104	95.6	108.8	95.6	93.3	102.5
668	Gamma-glutamyltransferase 5 OS=Homo sapiens GN=GGT5 PE=1 SV=2	P36269	115.3	109.5	113.2	103.1	104.1	106.5	83.3	81.8	84.9
669	Integrin beta-6 OS=Homo sapiens GN=ITGB6 PE=1 SV=2	P18564	105.7	100.4	104	95.5	100.3	97.1	103.2	103.1	102.5
670	Inter-alpha-trypsin inhibitor heavy chain H2 OS=Homo sapiens GN=ITIH2 PE=1 SV=2	P19823	132.1	125.3	126.3	97.5	102	100.2	84.1	87.1	88.1
671	Interferon regulatory factor 2-binding protein-like OS=Homo sapiens GN=IRF2BPL PE=1 SV=1	Q9H1B7	100.9	95.8	99.9	98.5	94.9	99.5	107.4	110.7	106.9
672	OTU domain-containing protein 4 OS=Homo sapiens GN=OTUD4 PE=1 SV=4	Q01804	104.9	99.6	107.2	98.8	98.3	107.3	114.9	111.7	117.9
673	Peroxisome biogenesis factor 1 OS=Homo sapiens GN=PEX1 PE=1 SV=1	O43933	90.8	86.1	85.9	94.4	95.1	94.6	103.8	103.3	103.3
674	SWI/SNF complex subunit SMARCC2 OS=Homo sapiens GN=SMARCC2 PE=1 SV=1	Q8TAQ2	94.1	89.3	93.3	101.6	103.2	108.4	98.2	99	102.5
675	Ubiquitin carboxyl-terminal hydrolase 14 OS=Homo sapiens GN=USP14 PE=1 SV=3	P54578	101.1	96	98.7	98.8	100.5	100	97.3	98.7	99.1
676	7-dehydrocholesterol reductase OS=Homo sapiens GN=DHCR7 PE=1 SV=1	Q9UBM7	110.7	105.2	100.2	95.5	96.9	97.8	97.7	99.9	99.3
677	Actin-related protein 2/3 complex subunit 1A OS=Homo sapiens GN=ARPC1A PE=1 SV=2	Q92747	117.3	111.4	116.2	98.1	97.3	95.1	92.2	92.3	88.5
678	Baculoviral IAP repeat-containing protein 6 OS=Homo sapiens GN=BIRC6 PE=1 SV=2	Q9NR09	91	86.5	88	93.6	92.1	98.5	96.1	97.8	98.3
679	Carboxylesterase 3 OS=Homo sapiens GN=CES3 PE=1 SV=1	Q6UWW8	104.1	98.8	105.7	108.5	106.7	108.8	102.6	102.4	102.7
680	Echinoderm microtubule-associated protein-like 4 OS=Homo sapiens GN=EML4 PE=1 SV=3	Q9HC35	96	91.2	93.7	103.7	103.3	103.4	106.8	108.3	108.4
681	Endoplasmic reticulum-Golgi intermediate compartment protein 3 OS=Homo sapiens GN=ERGIC3 PE=1 SV=1	Q9Y282	94.8	90.1	95.7	103.4	107.6	106.7	105.8	105.2	106.9
682	Endoplasmin OS=Homo sapiens GN=HSP90B1 PE=1 SV=1	P14625	105.6	100.3	99.9	89.1	89.7	88	108.4	105.8	107
683	Keratin, type II cytoskeletal 2 epidermal OS=Homo sapiens GN=KRT2 PE=1 SV=2	P35908	94.8	90.1	107	96.9	89.6	115	102.4	107.2	97.9
684	La-related protein 7 OS=Homo sapiens GN=LARP7 PE=1 SV=1	Q4G0J3	109.4	104	112.8	107.3	105	99.2	89.7	82.7	88.2
685	Lysophosphatidylcholine acyltransferase 2 OS=Homo sapiens GN=LPCAT2 PE=1 SV=1	Q7L5N7	99.1	94.1	95.9	101.1	97	102.8	95.2	95.8	99
686	Myotubularin-related protein 2 OS=Homo sapiens GN=MTMR2 PE=1 SV=4	Q13614	102.5	97.4	98.3	104.7	105.8	107.8	86.3	94.8	91
687	N-acetylneuraminate lyase OS=Homo sapiens GN=NPL PE=1 SV=1	Q9BXD5	111.3	105.7	110.3	91.3	87.9	88.8	90.4	97.9	95.1
688	Paxillin OS=Homo sapiens GN=PXN PE=1 SV=3	P49023	102.9	97.8	103.5	113	116.9	111.3	96.8	94.9	98.2
689	Peroxisomal membrane protein 11B OS=Homo sapiens GN=PEX11B PE=1 SV=1	O96011	100	94.9	103.2	111.6	108.6	106.9	92.4	97.7	96.1
690	Polynucleotide 5'-hydroxyl-kinase NOL9 OS=Homo sapiens GN=NOL9 PE=1 SV=1	Q5SY16	101.9	96.7	94.5	98.7	94	93.5	93.6	94.4	108.3
691	Proteasome subunit beta type-5 OS=Homo sapiens GN=PSMB5 PE=1 SV=3	P28074	107.6	102.3	106	109.4	105.4	106.4	83.2	89.1	85.4
692	Sodium-dependent phosphate transport protein 2B OS=Homo sapiens GN=SLC34A2 PE=1 SV=3	O95436	104.4	99.2	103	103.5	105.7	102.1	93.6	94.8	94.4
693	Something about silencing protein 10 OS=Homo sapiens GN=UTP3 PE=1 SV=1	Q9NQZ2	124	117.8	119.3	129.6	123	116.9	97.9	85.6	85.8
694	Squamous cell carcinoma antigen recognized by T-cells 3 OS=Homo sapiens GN=SART3 PE=1 SV=1	Q15020	102.3	97.2	100.8	99.5	101.9	101.1	95.8	99.7	95.9
695	Syntaxin-6 OS=Homo sapiens GN=STX6 PE=1 SV=1	O43752	100.4	95.5	101.2	97.8	95.1	94.4	99.7	103.2	102.4
696	Transcriptional enhancer factor TEF-4 OS=Homo sapiens GN=TEAD2 PE=1 SV=2	Q15562	102.8	97.6	104.9	96.8	95.6	97.8	97.4	110.3	96.7
697	Translocation protein SEC62 OS=Homo sapiens GN=SEC62 PE=1 SV=1	Q99442	97.9	93	96.1	107.5	107.2	113.9	93.2	95.6	91.6
698	Zinc finger protein-like 1 OS=Homo sapiens GN=ZFPL1 PE=1 SV=2	O95159	89.7	85.2	88	89.4	94.7	92.3	99.5	97.7	106.5
699	14-3-3 protein beta/alpha OS=Homo sapiens GN=YWHAB PE=1 SV=3	P31946	102.1	97.1	103.9	106.4	108.3	105.6	101.6	100.9	103.2
700	Bcl-2-associated transcription factor 1 OS=Homo sapiens GN=BCLAF1 PE=1 SV=2	Q9NYF8	107.3	102.1	105.5	99.2	100.7	100.8	100.7	104.2	100.1
701	BRISC complex subunit Abro1 OS=Homo sapiens GN=FAM175B PE=1 SV=2	Q15018	105.9	100.7	100.9	95.5	100.4	98.5	97.1	93	100.1
702	Carcinoembryonic antigen-related cell adhesion molecule 6 OS=Homo sapiens GN=CEACAM6 PE=1 SV=3	P40199	79.9	76	79.2	79.5	83.3	81.7	105.7	132.9	116.4
703	COP9 signalosome complex subunit 2 OS=Homo sapiens GN=COPS2 PE=1 SV=1	P61201	102.1	97.1	92	101.5	97.4	102.5	100.4	102.1	102.8
704	DNA repair protein complementing XP-C cells OS=Homo sapiens GN=XPC PE=1 SV=4	Q01831	110.5	105.2	112.3	101.7	106.4	105.8	98.7	95.2	101.2
705	Enoyl-CoA hydratase, mitochondrial OS=Homo sapiens GN=ECHS1 PE=1 SV=4	P30084	110.2	104.8	107.1	95	99.5	97.1	91.6	95.5	92.9
706	Growth factor receptor-bound protein 2 OS=Homo sapiens GN=GRB2 PE=1 SV=1	P62993	108.1	102.7	110	97.4	101.1	101.2	101.1	100.6	95.6
707	Integrator complex subunit 1 OS=Homo sapiens GN=INTS1 PE=1 SV=2	Q8N201	103.6	98.5	100.9	104.8	104.4	109.4	100.5	103.3	106.2
708	Integrator complex subunit 5 OS=Homo sapiens GN=INTS5 PE=1 SV=1	Q6P9B9	92	87.5	91.8	98.3	96.6	104.5	98.7	92.1	103.5
709	Long-chain-fatty-acid--CoA ligase 3 OS=Homo sapiens GN=ACSL3 PE=1 SV=3	O95573	102.2	97.3	97.6	96.7	98.1	98.5	106.6	107.4	106.8
710	Malate dehydrogenase, cytoplasmic OS=Homo sapiens GN=MDH1 PE=1 SV=4	P40925	110.8	105.4	111.7	104.8	107.3	104.9	89	90.8	90
711	Metal transporter CNNM3 OS=Homo sapiens GN=CNNM3 PE=1 SV=1	Q8NE01	97.3	92.5	98.6	114.1	106.9	110.9	98.6	96.2	105.8
712	Non-homologous end-joining factor 1 OS=Homo sapiens GN=NHEJ1 PE=1 SV=1	Q9H9Q4	105.7	100.6	103.4	112.2	113.3	105.4	94.7	100.8	100.8
713	Nuclear RNA export factor 1 OS=Homo sapiens GN=NXF1 PE=1 SV=1	Q9UBU9	100.3	95.4	101.8	92.2	92.5	91.3	96.7	98.5	95.6
714	Protein canopy homolog 2 OS=Homo sapiens GN=CNPY2 PE=1 SV=1	Q9Y2B0	95.1	90.4	96.8	89.9	90.4	91.1	114.2	111.3	112.1
715	Ribosome-binding protein 1 OS=Homo sapiens GN=RRBP1 PE=1 SV=4	Q9P2E9	93.4	88.8	94.3	109.9	111.6	111.9	102.1	102.8	102.1
716	RNA polymerase-associated protein CTR9 homolog OS=Homo sapiens GN=CTR9 PE=1 SV=1	Q6PD62	106.5	101.3	100.4	94.1	96.9	96.9	95	101.7	99.4
717	Src substrate cortactin OS=Homo sapiens GN=CTTN PE=1 SV=2	Q14247	100.1	95.2	100.7	102.1	102.8	101.1	95.9	100.3	98.3
718	Synaptojanin-2-binding protein OS=Homo sapiens GN=SYNJ2BP PE=1 SV=2	P57105	101.1	96.2	99.1	96.3	101	96.3	95.9	101.2	95
719	Ubiquitin carboxyl-terminal hydrolase 4 OS=Homo sapiens GN=USP4 PE=1 SV=3	Q13107	103.1	98	93	104.8	104.1	104.1	94.2	95.6	97.2
720	Vacuolar protein sorting-associated protein 26B OS=Homo sapiens GN=VPS26B PE=1 SV=2	Q4G0F5	104.6	99.4	98.2	100.5	96.8	98.7	107.3	103.1	103.7
721	Wiskott-Aldrich syndrome protein family member 2 OS=Homo sapiens GN=WASF2 PE=1 SV=3	Q9Y6W5	95.3	90.6	98	100.6	105.7	102.3	91.3	95.3	98.5
722	39S ribosomal protein L44, mitochondrial OS=Homo sapiens GN=MRPL44 PE=1 SV=1	Q9H9J2	101.7	96.8	99.9	99.1	102.1	94.3	105.1	106.6	104.8
723	60S ribosomal protein L8 OS=Homo sapiens GN=RPL8 PE=1 SV=2	P62917	110.3	105	110.1	105.3	102.8	102.7	100.1	103.1	98
724	ATP synthase subunit d, mitochondrial OS=Homo sapiens GN=ATP5H PE=1 SV=3	O75947	94.6	90.1	94.6	99.9	99.2	100	104.8	104.6	105.4
725	ATP-dependent RNA helicase SUPV3L1, mitochondrial OS=Homo sapiens GN=SUPV3L1 PE=1 SV=1	Q8IYB8	103.9	98.8	103.2	109.9	108.2	103.9	103.8	99.6	106.4
726	Eukaryotic translation initiation factor 2 subunit 3 OS=Homo sapiens GN=EIF2S3 PE=1 SV=3	P41091	104.2	99.2	103.5	92.6	92.4	91.8	101.5	105.2	102.4
727	Isocitrate dehydrogenase [NAD] subunit gamma, mitochondrial OS=Homo sapiens GN=IDH3G PE=1 SV=1	P51553	99.8	95.1	91.7	99.6	95	100.4	93.6	96.9	92.8
728	Laminin subunit gamma-2 OS=Homo sapiens GN=LAMC2 PE=1 SV=2	Q13753	112.8	107.4	105.3	95.9	102	105.1	95.9	100.2	109.1
729	Membrane-associated progesterone receptor component 2 OS=Homo sapiens GN=PGRMC2 PE=1 SV=1	O15173	96.2	91.6	91.5	95.6	96.2	97.2	105.7	106.5	105.5
730	Patatin-like phospholipase domain-containing protein 4 OS=Homo sapiens GN=PNPLA4 PE=2 SV=3	P41247	133.5	127.2	133.2	82	83	76.8	102.1	97.8	96.4
731	Plasminogen OS=Homo sapiens GN=PLG PE=1 SV=2	P00747	123.2	117.2	120.8	104.8	105.3	102.9	84.8	92.7	96.4
732	Probable methyltransferase TARBP1 OS=Homo sapiens GN=TARBP1 PE=1 SV=1	Q13395	114.5	109	110.2	102.2	103.5	101.1	91.4	99.5	91.8
733	Protein mago nashi homolog 2 OS=Homo sapiens GN=MAGOHB PE=1 SV=1	Q96A72	98.4	93.7	89.7	99.4	94.8	99.2	107	109.6	109.8
734	Ras GTPase-activating protein-binding protein 2 OS=Homo sapiens GN=G3BP2 PE=1 SV=2	Q9UN86	98.6	93.9	97.8	99.1	100.1	101.4	100.8	106	103.9
735	TATA element modulatory factor OS=Homo sapiens GN=TMF1 PE=1 SV=2	P82094	98.1	93.4	96.4	106.7	111.4	105.6	90.2	93.7	92.4
736	Very-long-chain (3R)-3-hydroxyacyl-CoA dehydratase 2 OS=Homo sapiens GN=HACD2 PE=1 SV=1	Q6Y1H2	101.7	96.8	103.4	90.1	91.7	92.9	98.3	101.7	98.2
737	Zinc finger CCCH domain-containing protein 15 OS=Homo sapiens GN=ZC3H15 PE=1 SV=1	Q8WU90	93.8	89.3	94	95.7	97	95.9	103.1	107.1	107.8
738	Zinc finger CCCH-type with G patch domain-containing protein OS=Homo sapiens GN=ZGPAT PE=1 SV=3	Q8N5A5	96.8	92.2	98.1	91.3	97.6	96.3	97	118	110.5
739	Zinc transporter 1 OS=Homo sapiens GN=SLC30A1 PE=1 SV=3	Q9Y6M5	95.1	90.5	92.8	103.9	107.6	104.9	105.7	109.3	109.8
740	2-oxoglutarate dehydrogenase, mitochondrial OS=Homo sapiens GN=OGDH PE=1 SV=3	Q02218	94.6	90.2	87.9	82.2	84	82.5	119.8	118.4	121.4
741	Complement C4-A OS=Homo sapiens GN=C4A PE=1 SV=2	P0C0L4	118.1	112.5	127.9	83.8	83.2	78	89.5	91.3	83.8
742	Cysteine desulfurase, mitochondrial OS=Homo sapiens GN=NFS1 PE=1 SV=3	Q9Y697	93.6	89.2	94.1	94	91.1	98.3	92.8	106.8	103.4
743	Diphosphomevalonate decarboxylase OS=Homo sapiens GN=MVD PE=1 SV=1	P53602	99.3	94.7	92.6	111.2	110.3	106.4	95.2	98.4	98.7
744	EF-hand domain-containing protein D1 OS=Homo sapiens GN=EFHD1 PE=1 SV=1	Q9BUP0	98.8	94.1	93	104.9	103.4	106.3	115.8	114.2	113.3
745	Eukaryotic initiation factor 4A-I OS=Homo sapiens GN=EIF4A1 PE=1 SV=1	P60842	103.8	98.9	102	98.3	98.5	97.9	97.5	103.1	99.5
746	Fructose-1,6-bisphosphatase 1 OS=Homo sapiens GN=FBP1 PE=1 SV=5	P09467	104.7	99.8	102.3	100.6	101	100.5	92.9	94.1	93.2
747	H(+)/Cl(-) exchange transporter 3 OS=Homo sapiens GN=CLCN3 PE=1 SV=2	P51790	89.5	85.3	92.2	98.5	94.8	95.8	107.6	101.1	98.4
748	Histone deacetylase 2 OS=Homo sapiens GN=HDAC2 PE=1 SV=2	Q92769	92	87.7	90.8	105.6	114.7	106.7	111.9	98.9	102.5
749	Peptidylprolyl isomerase domain and WD repeat-containing protein 1 OS=Homo sapiens GN=PPWD1 PE=1 SV=1	Q96BP3	100.8	96.1	96.8	95.3	100.7	100	114.3	104.6	106.2
750	Protein odr-4 homolog OS=Homo sapiens GN=ODR4 PE=1 SV=1	Q5SWX8	95.8	91.2	93.9	94.1	96.8	94.6	100.8	94.5	99.4
751	Protein phosphatase 1G OS=Homo sapiens GN=PPM1G PE=1 SV=1	O15355	95.1	90.6	93.8	101.2	99.5	103.9	101.3	107.1	104.7
752	Reticulocalbin-3 OS=Homo sapiens GN=RCN3 PE=1 SV=1	Q96D15	84.5	80.5	86.1	84.1	85.7	85.8	129.2	131	137.8
753	Secretory carrier-associated membrane protein 3 OS=Homo sapiens GN=SCAMP3 PE=1 SV=3	O14828	103.8	98.9	105.4	111.1	107.5	109.1	96.5	101.6	101
754	Soluble calcium-activated nucleotidase 1 OS=Homo sapiens GN=CANT1 PE=1 SV=1	Q8WVQ1	98.7	94.1	102.3	101.2	100	111.7	107	109.9	112.5
755	Torsin-1A-interacting protein 2 OS=Homo sapiens GN=TOR1AIP2 PE=1 SV=1	Q8NFQ8	108.6	103.5	104.2	97.7	98.2	101.5	109.5	115.1	106.1
756	TP53-regulating kinase OS=Homo sapiens GN=TP53RK PE=1 SV=2	Q96S44	92	87.6	95.9	97.6	103.2	101	103.9	103.2	103.1
757	Ubiquitin-conjugating enzyme E2 variant 1 OS=Homo sapiens GN=UBE2V1 PE=1 SV=2	Q13404	86.6	82.6	86.6	94	94.7	94	113.2	112	107.7
758	Vascular endothelial zinc finger 1 OS=Homo sapiens GN=VEZF1 PE=1 SV=2	Q14119	112.6	107.3	112.9	91.1	109.3	92.8	90.1	92.8	86.8
759	Aldo-keto reductase family 1 member B15 OS=Homo sapiens GN=AKR1B15 PE=1 SV=2	C9JRZ8	112.9	107.8	121.2	106.1	109	100.6	79.2	73.8	73.2
760	Coiled-coil domain-containing protein 93 OS=Homo sapiens GN=CCDC93 PE=1 SV=2	Q567U6	103.2	98.5	103.6	93.9	100.8	99.6	100.8	100.8	99.7
761	Death-associated protein kinase 1 OS=Homo sapiens GN=DAPK1 PE=1 SV=6	P53355	104.7	99.9	103.4	101.4	109.5	107.5	93.5	99.6	95.8
762	Delta-1-pyrroline-5-carboxylate dehydrogenase, mitochondrial OS=Homo sapiens GN=ALDH4A1 PE=1 SV=3	P30038	93.6	89.3	93.2	95.3	96.2	93.6	113.4	110.5	111.2
763	Eukaryotic translation initiation factor 3 subunit G OS=Homo sapiens GN=EIF3G PE=1 SV=2	O75821	104.7	99.9	103.5	101.9	106	103.3	98.6	100.7	99.6
764	Folate receptor alpha OS=Homo sapiens GN=FOLR1 PE=1 SV=3	P15328	112.8	107.5	109.7	90	89.2	88.1	107.4	104.5	102.7
765	G-protein coupled receptor 39 OS=Homo sapiens GN=GPR39 PE=1 SV=1	O43194	99.7	95	101.2	107.7	113.2	133.2	115.9	107.1	126.9
766	Histone H1.2 OS=Homo sapiens GN=HIST1H1C PE=1 SV=2	P16403	117.8	112.3	112	97.4	99.3	94.8	86	93.4	91
767	Huntingtin-interacting protein 1 OS=Homo sapiens GN=HIP1 PE=1 SV=5	O00291	100.6	95.9	95.1	106.9	104.5	106.7	94.3	100.7	97.8
768	Methyl-CpG-binding protein 2 OS=Homo sapiens GN=MECP2 PE=1 SV=1	P51608	110.1	105	109	103.7	102.6	104.7	88.8	90	88.2
769	N6-adenosine-methyltransferase 70 kDa subunit OS=Homo sapiens GN=METTL3 PE=1 SV=2	Q86U44	104.7	100	100.6	96.1	100.7	102.4	99.1	100	105
770	Nuclear envelope pore membrane protein POM 121C OS=Homo sapiens GN=POM121C PE=1 SV=2	A8CG34	96	91.6	93.5	102.2	102.4	93.5	98.6	90	96.2
771	Nucleolar protein 11 OS=Homo sapiens GN=NOL11 PE=1 SV=1	Q9H8H0	93.3	89	93.4	104.3	101	107.7	101	104.8	110.4
772	Peroxisomal membrane protein PEX16 OS=Homo sapiens GN=PEX16 PE=1 SV=2	Q9Y5Y5	108.9	103.9	107.7	110	103.9	100.3	96.3	105.5	95
773	Protein transport protein Sec61 subunit beta OS=Homo sapiens GN=SEC61B PE=1 SV=2	P60468	108.1	103.1	103.1	101.4	97.5	96.4	101.7	102.4	100.2
774	Ras-related protein Rab-2B OS=Homo sapiens GN=RAB2B PE=1 SV=1	Q8WUD1	113.7	108.5	102.2	110.1	96	99.7	115.9	131.3	122.6
775	Serine/threonine-protein phosphatase 1 regulatory subunit 10 OS=Homo sapiens GN=PPP1R10 PE=1 SV=1	Q96QC0	100.9	96.2	98.3	97.2	103.2	103.8	99.8	101.8	100.4
776	Serine--tRNA ligase, cytoplasmic OS=Homo sapiens GN=SARS PE=1 SV=3	P49591	98.4	93.9	96.9	89.5	89.9	90.2	107.8	107.8	108.9
777	THO complex subunit 1 OS=Homo sapiens GN=THOC1 PE=1 SV=1	Q96FV9	108.8	103.8	105.3	103.7	105.5	103	108.6	107.5	105.6
778	Transmembrane protein 109 OS=Homo sapiens GN=TMEM109 PE=1 SV=1	Q9BVC6	97.2	92.7	104.1	100.9	101.8	98.4	101.7	96.6	99
779	39S ribosomal protein L11, mitochondrial OS=Homo sapiens GN=MRPL11 PE=1 SV=1	Q9Y3B7	98.7	94.3	100.7	93.6	93.5	93.5	104.5	105.9	106.1
780	60S ribosomal protein L23 OS=Homo sapiens GN=RPL23 PE=1 SV=1	P62829	100.7	96.2	100.9	98.6	97.8	97	93.2	95.7	93.2
781	Acyl-coenzyme A synthetase ACSM3, mitochondrial OS=Homo sapiens GN=ACSM3 PE=1 SV=2	Q53FZ2	103.2	98.5	100.9	119.7	118.3	120.7	83.8	83.6	83.5
782	Choline/ethanolamine kinase OS=Homo sapiens GN=CHKB PE=1 SV=3	Q9Y259	99.1	94.7	93.9	99.8	107.4	104.1	96.5	96.3	103.9
783	Complement factor H OS=Homo sapiens GN=CFH PE=1 SV=4	P08603	121.1	115.6	118.8	96	95.5	94.7	88.1	95.8	88.4
784	Cytoplasmic dynein 1 intermediate chain 2 OS=Homo sapiens GN=DYNC1I2 PE=1 SV=3	Q13409	101	96.5	103.4	100.5	96.6	99.6	102	100.5	106
785	DNA replication licensing factor MCM4 OS=Homo sapiens GN=MCM4 PE=1 SV=5	P33991	100	95.5	97.2	89.1	94.7	96.2	107.2	110.4	113.9
786	Dolichyl-diphosphooligosaccharide--protein glycosyltransferase 48 kDa subunit OS=Homo sapiens GN=DDOST PE=1 SV=4	P39656	109.1	104.2	105.7	94.8	96.3	93.7	100.9	103.9	100.2
787	Elongation factor 1-gamma OS=Homo sapiens GN=EEF1G PE=1 SV=3	P26641	105.2	100.5	97	98	96.7	95.9	103.2	101.3	104.1
788	GRIP and coiled-coil domain-containing protein 1 OS=Homo sapiens GN=GCC1 PE=1 SV=1	Q96CN9	97.6	93.2	97	105.4	114.1	111.2	106.3	108	103.7
789	Homeobox protein Nkx-2.1 OS=Homo sapiens GN=NKX2-1 PE=1 SV=1	P43699	100.7	96.1	97.2	104.8	105.5	102.8	98.6	97.5	98.6
790	Immunoglobulin lambda variable 3-21 OS=Homo sapiens GN=IGLV3-21 PE=1 SV=2	P80748	130.3	124.5	120.1	104.8	100.9	106	85.9	90.8	90.2
791	Long-chain fatty acid transport protein 1 OS=Homo sapiens GN=SLC27A1 PE=2 SV=1	Q6PCB7	104	99.3	93.5	107.4	110.5	105.5	91.7	96.8	95.2
792	MICOS complex subunit MIC25 OS=Homo sapiens GN=CHCHD6 PE=1 SV=1	Q9BRQ6	95.8	91.5	96.1	93.1	89.8	86.2	88	98.4	93
793	Moesin OS=Homo sapiens GN=MSN PE=1 SV=3	P26038	118.5	113.2	115.7	95.6	96.1	94.8	92.3	93	92.5
794	Polyhomeotic-like protein 2 OS=Homo sapiens GN=PHC2 PE=1 SV=1	Q8IXK0	91	86.8	93.5	95.6	94.8	97.1	101.1	96.8	98.3
795	Reticulocalbin-2 OS=Homo sapiens GN=RCN2 PE=1 SV=1	Q14257	119.7	114.3	117.7	94.2	99.1	96.7	100.6	92.6	94
796	Sterol-4-alpha-carboxylate 3-dehydrogenase, decarboxylating OS=Homo sapiens GN=NSDHL PE=1 SV=2	Q15738	117.4	112.1	116.1	89.4	89.5	85.7	93.2	98	92
797	Striatin-3 OS=Homo sapiens GN=STRN3 PE=1 SV=3	Q13033	97.3	93	96	91.2	92.6	90.3	99.6	99.6	102.1
798	Tight junction protein ZO-1 OS=Homo sapiens GN=TJP1 PE=1 SV=3	Q07157	106.1	101.3	106.8	107.8	106.3	105.1	86.4	88.9	88.1
799	Ubiquitin-conjugating enzyme E2 N OS=Homo sapiens GN=UBE2N PE=1 SV=1	P61088	99.7	95.2	83.6	104	98.8	105.4	103.7	104.3	100.1
800	39S ribosomal protein L49, mitochondrial OS=Homo sapiens GN=MRPL49 PE=1 SV=1	Q13405	98.8	94.5	100.8	93.9	94.9	95.4	105.6	102.2	102.8
801	ATP synthase subunit e, mitochondrial OS=Homo sapiens GN=ATP5I PE=1 SV=2	P56385	98.9	94.6	98.3	99.3	98.9	99.9	102.3	101.4	103.3
802	CCAAT/enhancer-binding protein zeta OS=Homo sapiens GN=CEBPZ PE=1 SV=3	Q03701	99.1	94.7	100	106.7	96.1	99.3	110.4	107.5	104
803	Dynein light chain 2, cytoplasmic OS=Homo sapiens GN=DYNLL2 PE=1 SV=1	Q96FJ2	106.7	101.9	102.9	93	93.7	93.5	113.5	128.1	113.2
804	GMP reductase 1 OS=Homo sapiens GN=GMPR PE=1 SV=1	P36959	94.1	89.9	87.6	100.4	106.3	106.1	105.7	105	108.5
805	L-aminoadipate-semialdehyde dehydrogenase-phosphopantetheinyl transferase OS=Homo sapiens GN=AASDHPPT PE=1 SV=2	Q9NRN7	92.4	88.4	98	98.7	96.7	99.6	108.3	101.2	106.7
806	Leucine zipper transcription factor-like protein 1 OS=Homo sapiens GN=LZTFL1 PE=1 SV=1	Q9NQ48	106.7	102	107.1	108.7	110.3	102.6	85.8	87.8	91.4
807	Polymerase I and transcript release factor OS=Homo sapiens GN=PTRF PE=1 SV=1	Q6NZI2	134.8	128.8	124.5	112.1	109.5	110.3	69	72	71.5
808	Protein SCAI OS=Homo sapiens GN=SCAI PE=1 SV=2	Q8N9R8	110.6	105.7	119.9	99.8	107.9	113.2	101	96.9	99.9
809	Protein transport protein Sec24D OS=Homo sapiens GN=SEC24D PE=1 SV=2	O94855	96.4	92.2	96.6	96.2	100	99.3	103.6	102.4	100.4
810	Putative hydroxypyruvate isomerase OS=Homo sapiens GN=HYI PE=1 SV=2	Q5T013	83.7	80	86	87.7	87.5	88.4	94.1	97.2	109.6
811	Regulatory-associated protein of mTOR OS=Homo sapiens GN=RPTOR PE=1 SV=1	Q8N122	101.9	97.3	93.5	97.7	96.1	111.8	99	95.4	104.2
812	Septin-9 OS=Homo sapiens GN=SEPT9 PE=1 SV=2	Q9UHD8	107.4	102.6	103.5	102.5	101.8	100.5	96.9	100.2	98.3
813	Serine/arginine-rich splicing factor 6 OS=Homo sapiens GN=SRSF6 PE=1 SV=2	Q13247	109.5	104.7	109.2	108	112.5	106.3	99.8	100.3	104.5
814	Signal peptidase complex catalytic subunit SEC11A OS=Homo sapiens GN=SEC11A PE=1 SV=1	P67812	105	100.3	104.7	100.1	98.9	101.1	96.9	94.2	97.3
815	Stromal membrane-associated protein 2 OS=Homo sapiens GN=SMAP2 PE=1 SV=1	Q8WU79	105.1	100.4	104.1	92.5	93	99.9	100.3	101.5	103
816	Succinate--CoA ligase [ADP/GDP-forming] subunit alpha, mitochondrial OS=Homo sapiens GN=SUCLG1 PE=1 SV=4	P53597	103	98.4	97.6	96.1	96	96.7	103	101.5	102.6
817	Sushi domain-containing protein 2 OS=Homo sapiens GN=SUSD2 PE=1 SV=1	Q9UGT4	96.8	92.5	95.8	98.7	101.1	100.5	97.5	96.5	101.4
818	Tapasin OS=Homo sapiens GN=TAPBP PE=1 SV=1	O15533	100.1	95.6	97.5	90.6	92.2	99.2	101.9	105.6	109.5
819	Transcription intermediary factor 1-beta OS=Homo sapiens GN=TRIM28 PE=1 SV=5	Q13263	100.5	96.1	99.9	104.4	105.2	104	100.8	98.7	99.8
820	Vesicle-associated membrane protein-associated protein A OS=Homo sapiens GN=VAPA PE=1 SV=3	Q9P0L0	105.1	100.5	93.7	103.3	98.3	102.7	100.7	98.3	100
821	28S ribosomal protein S35, mitochondrial OS=Homo sapiens GN=MRPS35 PE=1 SV=1	P82673	94.8	90.7	81.5	101.4	110.1	94.3	92.9	109	99.5
822	Antigen peptide transporter 2 OS=Homo sapiens GN=TAP2 PE=1 SV=1	Q03519	94.1	90.1	91.6	90.8	93.2	94.2	115.5	116.2	120.5
823	Armadillo repeat-containing X-linked protein 3 OS=Homo sapiens GN=ARMCX3 PE=1 SV=1	Q9UH62	102	97.6	98.5	105.1	104.2	107.9	88.8	90.8	90.8
824	BAG family molecular chaperone regulator 3 OS=Homo sapiens GN=BAG3 PE=1 SV=3	O95817	100.4	96	100.9	104.9	106.3	107.6	98.4	103.4	100.7
825	Basic leucine zipper and W2 domain-containing protein 2 OS=Homo sapiens GN=BZW2 PE=1 SV=1	Q9Y6E2	90.9	87.1	91.1	92.8	97.1	91.7	111.9	113.8	112.1
826	Carboxypeptidase D OS=Homo sapiens GN=CPD PE=1 SV=2	O75976	95.1	91	94.1	88.8	92.7	89.4	111.3	114.4	111.5
827	Gamma-tubulin complex component 3 OS=Homo sapiens GN=TUBGCP3 PE=1 SV=2	Q96CW5	99.2	95	91.3	103.4	98.8	102	93.7	98.5	106.8
828	Guanylate-binding protein 2 OS=Homo sapiens GN=GBP2 PE=1 SV=3	P32456	97.4	93.2	98.7	97.5	96.2	94.5	104.3	105.3	104
829	Leucine-rich repeat-containing protein 57 OS=Homo sapiens GN=LRRC57 PE=1 SV=1	Q8N9N7	97	92.8	98.8	107.5	106.9	105.5	93	90.3	91.2
830	Lysozyme C OS=Homo sapiens GN=LYZ PE=1 SV=1	P61626	121.9	116.6	107.8	83	83.4	84.5	99.9	102.9	103.8
831	Microfibril-associated glycoprotein 4 OS=Homo sapiens GN=MFAP4 PE=1 SV=2	P55083	143.2	137	127.3	113.2	109.4	120	59.7	63.2	63.6
832	PHD finger-like domain-containing protein 5A OS=Homo sapiens GN=PHF5A PE=1 SV=1	Q7RTV0	92.1	88.1	91.5	98.4	96.4	99.6	95.1	98.5	100.2
833	Protein FRG1 OS=Homo sapiens GN=FRG1 PE=1 SV=1	Q14331	97.3	93.1	93.2	97.2	95.9	92.6	96.9	100.6	102.2
834	Protein kinase C and casein kinase substrate in neurons protein 2 OS=Homo sapiens GN=PACSIN2 PE=1 SV=2	Q9UNF0	113.3	108.5	112.7	102.4	101.1	101.6	93.4	93.7	92.6
835	Serine/threonine-protein kinase DCLK1 OS=Homo sapiens GN=DCLK1 PE=1 SV=2	O15075	83.5	79.9	72.4	101.6	93.5	88.7	107.3	107	102
836	Thioredoxin domain-containing protein 12 OS=Homo sapiens GN=TXNDC12 PE=1 SV=1	O95881	90	86.1	90.3	93.7	95.4	91.7	118.1	118.8	118.1
837	Tubulin polymerization-promoting protein family member 3 OS=Homo sapiens GN=TPPP3 PE=1 SV=1	Q9BW30	173.9	166.4	170.1	90.6	90.7	87.9	55.8	57.6	55.1
838	WD and tetratricopeptide repeats protein 1 OS=Homo sapiens GN=WDTC1 PE=1 SV=2	Q8N5D0	73	69.9	66.1	90.1	86.9	96.7	87	90	88.8
839	Zinc finger and BTB domain-containing protein 20 OS=Homo sapiens GN=ZBTB20 PE=1 SV=3	Q9HC78	99.2	94.9	107.7	101.4	118.8	102	112	114.2	108.7
840	39S ribosomal protein L15, mitochondrial OS=Homo sapiens GN=MRPL15 PE=1 SV=1	Q9P015	94.3	90.3	99.8	92	96.4	100.9	109.3	108.3	105.4
841	40S ribosomal protein S2 OS=Homo sapiens GN=RPS2 PE=1 SV=2	P15880	105.1	100.6	100.2	100.6	101.6	100.2	98	97	99.9
842	Catalase OS=Homo sapiens GN=CAT PE=1 SV=3	P04040	128.9	123.5	129.7	102.7	102.9	101.2	81.4	82.3	81
843	Delta(3,5)-Delta(2,4)-dienoyl-CoA isomerase, mitochondrial OS=Homo sapiens GN=ECH1 PE=1 SV=2	Q13011	94.9	90.9	94.8	85.8	88.1	85.3	121	117.7	120.4
844	Density-regulated protein OS=Homo sapiens GN=DENR PE=1 SV=2	O43583	86.4	82.8	91.5	96.7	100.8	99.2	92	100.3	99.5
845	Dystrophin OS=Homo sapiens GN=DMD PE=1 SV=3	P11532	118.9	113.9	112.6	101.3	109.1	110.3	87.7	89.5	74.5
846	E3 ubiquitin-protein ligase XIAP OS=Homo sapiens GN=XIAP PE=1 SV=2	P98170	95.1	91.1	87.1	97.5	99.9	104.7	102.4	103.3	103.7
847	Elongation factor 1-beta OS=Homo sapiens GN=EEF1B2 PE=1 SV=3	P24534	102	97.7	102.4	98.2	98.3	99.7	99.8	100.9	99
848	Isovaleryl-CoA dehydrogenase, mitochondrial OS=Homo sapiens GN=IVD PE=1 SV=1	P26440	92.7	88.8	94	101.5	101.9	101.4	103.8	104.5	102.6
849	Matrix Gla protein OS=Homo sapiens GN=MGP PE=1 SV=2	P08493	116.7	111.8	103.2	81.3	79.7	82.7	110.4	118.2	122.5
850	Medium-chain specific acyl-CoA dehydrogenase, mitochondrial OS=Homo sapiens GN=ACADM PE=1 SV=1	P11310	105.9	101.4	101.9	88.1	90.7	89.8	102.6	108	105.6
851	Mitochondrial amidoxime reducing component 2 OS=Homo sapiens GN=MARC2 PE=1 SV=1	Q969Z3	104.1	99.7	102.5	99.9	100.5	100.5	91.8	95.4	94.4
852	Neuroplastin OS=Homo sapiens GN=NPTN PE=1 SV=2	Q9Y639	104.4	100	102.3	110.8	111.1	107.6	92	99	95.9
853	Nuclear receptor corepressor 2 OS=Homo sapiens GN=NCOR2 PE=1 SV=2	Q9Y618	93.7	89.7	95	95.7	99.4	101.3	104.6	100.5	109.4
854	Nucleolysin TIAR OS=Homo sapiens GN=TIAL1 PE=1 SV=1	Q01085	96.9	92.8	98.9	102.4	102.4	104	97.1	97.1	96.3
855	Nucleoprotein TPR OS=Homo sapiens GN=TPR PE=1 SV=3	P12270	98.1	94	93.9	96.1	95.8	97.9	104.5	103.8	106.9
856	Phospholipase D3 OS=Homo sapiens GN=PLD3 PE=1 SV=1	Q8IV08	119.7	114.7	118.8	84	86.9	83.3	98.1	98.3	98
857	Proteasome subunit beta type-10 OS=Homo sapiens GN=PSMB10 PE=1 SV=1	P40306	91.9	88	81	88.5	85.3	86.5	115.5	116.3	124.3
858	Ribonucleoprotein PTB-binding 1 OS=Homo sapiens GN=RAVER1 PE=1 SV=1	Q8IY67	98.6	94.4	98.2	103.8	110.1	100.5	95.3	101.6	99.5
859	Saccharopine dehydrogenase-like oxidoreductase OS=Homo sapiens GN=SCCPDH PE=1 SV=1	Q8NBX0	108.1	103.6	107.2	93.1	95.9	95.3	102.9	99.5	99.5
860	Serum amyloid P-component OS=Homo sapiens GN=APCS PE=1 SV=2	P02743	110.1	105.5	107.2	89.6	89.6	91.8	96.4	101	101.8
861	Sodium/potassium-transporting ATPase subunit beta-1 OS=Homo sapiens GN=ATP1B1 PE=1 SV=1	P05026	96.7	92.6	92.3	102.7	101.8	99.7	101.3	106.2	104.3
862	Sulfotransferase 1C2 OS=Homo sapiens GN=SULT1C2 PE=1 SV=1	O00338	92.9	89	94.4	94.4	102.8	104.3	108.2	98.1	103.3
863	Tubulin alpha-1A chain OS=Homo sapiens GN=TUBA1A PE=1 SV=1	Q71U36	98.9	94.7	92.5	101.3	101.3	100.5	104.3	105.7	106.4
864	Zinc finger CCCH-type antiviral protein 1-like OS=Homo sapiens GN=ZC3HAV1L PE=1 SV=2	Q96H79	91.7	87.9	83.9	97.2	99.7	97.3	123.1	117.5	112.1
865	Zinc transporter 5 OS=Homo sapiens GN=SLC30A5 PE=1 SV=1	Q8TAD4	113.6	108.8	119.4	100.2	100.3	107.2	87.2	102.4	89.8
866	5-methylcytosine rRNA methyltransferase NSUN4 OS=Homo sapiens GN=NSUN4 PE=1 SV=2	Q96CB9	93.6	89.8	99.7	96.8	96.7	97.8	99.8	102.2	101.6
867	60S ribosomal protein L6 OS=Homo sapiens GN=RPL6 PE=1 SV=3	Q02878	106.1	101.7	103	103.1	104.1	98.9	95.8	98.6	94.9
868	Ceruloplasmin OS=Homo sapiens GN=CP PE=1 SV=1	P00450	96.1	92.1	89.7	71.1	73.6	73.2	123	126.3	120.9
869	Dolichyl-diphosphooligosaccharide--protein glycosyltransferase subunit STT3A OS=Homo sapiens GN=STT3A PE=1 SV=2	P46977	105.7	101.4	101.8	92.3	94.6	91.5	103.9	108	105.5
870	Envoplakin OS=Homo sapiens GN=EVPL PE=1 SV=3	Q92817	107.5	103.1	104.9	105.8	104.7	107.1	90.6	91.1	91.7
871	Importin subunit beta-1 OS=Homo sapiens GN=KPNB1 PE=1 SV=2	Q14974	101.9	97.6	100.6	93.1	94.8	92.8	104.8	104.8	102.4
872	Interferon-induced protein 44-like OS=Homo sapiens GN=IFI44L PE=2 SV=3	Q53G44	67.1	64.3	69.9	78.4	89.2	83.1	129.3	136	131.6
873	Proteasome activator complex subunit 3 OS=Homo sapiens GN=PSME3 PE=1 SV=1	P61289	97.3	93.3	88.2	95	94	98.3	104.9	104.5	107.2
874	Proteasome subunit alpha type-7 OS=Homo sapiens GN=PSMA7 PE=1 SV=1	O14818	96.1	92.1	97.8	96.8	101.2	96.8	104.2	108.3	106
875	Protein deglycase DJ-1 OS=Homo sapiens GN=PARK7 PE=1 SV=2	Q99497	104	99.7	102.4	102.7	102.8	101	97.9	98.4	95.8
876	Protein SCAF8 OS=Homo sapiens GN=SCAF8 PE=1 SV=1	Q9UPN6	95.8	91.8	98.8	96.4	99.8	100.4	96.4	92.1	95.7
877	Protein scribble homolog OS=Homo sapiens GN=SCRIB PE=1 SV=4	Q14160	103.7	99.5	101	102.5	103.4	105.5	92.8	93.2	93.8
878	Radixin OS=Homo sapiens GN=RDX PE=1 SV=1	P35241	121.9	116.9	118.5	95.3	95.7	93.5	85.8	93	87.2
879	Ras-associated and pleckstrin homology domains-containing protein 1 OS=Homo sapiens GN=RAPH1 PE=1 SV=3	Q70E73	102.8	98.6	105.1	93.6	97.8	98.4	99.4	105.7	101.6
880	Rho GTPase-activating protein 31 OS=Homo sapiens GN=ARHGAP31 PE=1 SV=2	Q2M1Z3	109.6	105.1	107.6	95.8	97.4	97.9	88.7	93.8	97.9
881	RNA cytidine acetyltransferase OS=Homo sapiens GN=NAT10 PE=1 SV=2	Q9H0A0	98	93.9	95.6	97	99	98.2	98.5	98.4	100
882	RNA-binding protein 45 OS=Homo sapiens GN=RBM45 PE=1 SV=1	Q8IUH3	102	97.7	100.5	101.5	109.5	110	107.8	106	110.1
883	Translation machinery-associated protein 16 OS=Homo sapiens GN=TMA16 PE=1 SV=2	Q96EY4	91.1	87.4	92.3	95.7	93	95.7	98	99.1	91.4
884	Transmembrane protein 11, mitochondrial OS=Homo sapiens GN=TMEM11 PE=1 SV=1	P17152	97.5	93.5	96.4	99	101.2	97.2	102.5	105.4	106.2
885	Tropomodulin-3 OS=Homo sapiens GN=TMOD3 PE=1 SV=1	Q9NYL9	103.7	99.5	100.9	104.1	103.3	99.5	91	92.8	92.8
886	WD repeat-containing protein 1 OS=Homo sapiens GN=WDR1 PE=1 SV=4	O75083	99.5	95.5	96.8	99.9	101.4	101.3	99.7	104.4	101
887	28S ribosomal protein S26, mitochondrial OS=Homo sapiens GN=MRPS26 PE=1 SV=1	Q9BYN8	90.8	87.2	96.8	96	95.1	95.5	103.7	107.6	108.1
888	Alpha-adducin OS=Homo sapiens GN=ADD1 PE=1 SV=2	P35611	103.5	99.4	105.1	99.8	106.7	101.7	104.7	101.4	104.7
889	Bone morphogenetic protein 3 OS=Homo sapiens GN=BMP3 PE=1 SV=2	P12645	93.2	89.5	93.9	114.2	117.1	118.3	76.5	82.5	79.9
890	C4b-binding protein alpha chain OS=Homo sapiens GN=C4BPA PE=1 SV=2	P04003	153	146.8	142.5	103.2	100.4	100.8	60.3	61.7	61.4
891	Ceroid-lipofuscinosis neuronal protein 5 OS=Homo sapiens GN=CLN5 PE=1 SV=2	O75503	102.2	98	98.1	96.2	95.3	95.8	100.6	99.9	95.1
892	C-myc promoter-binding protein OS=Homo sapiens GN=DENND4A PE=1 SV=2	Q7Z401	79.8	76.6	89.4	111.4	112	108.7	118.6	109.5	111.1
893	Cohesin subunit SA-2 OS=Homo sapiens GN=STAG2 PE=1 SV=3	Q8N3U4	105.5	101.2	104.6	103.9	108.4	103.1	98.3	101.9	97.9
894	E3 ubiquitin-protein ligase MGRN1 OS=Homo sapiens GN=MGRN1 PE=1 SV=2	O60291	89.6	86	91	96.2	105	101.2	104.1	96	99.5
895	Elongation factor Ts, mitochondrial OS=Homo sapiens GN=TSFM PE=1 SV=2	P43897	101.1	97.1	100	83.3	85.6	83.3	106.3	113.4	107.2
896	FERM, RhoGEF and pleckstrin domain-containing protein 1 OS=Homo sapiens GN=FARP1 PE=1 SV=1	Q9Y4F1	101.9	97.8	97.9	119	111.6	120.4	87.7	84.3	90.4
897	Leukocyte surface antigen CD47 OS=Homo sapiens GN=CD47 PE=1 SV=1	Q08722	99.4	95.4	101.6	104.8	105.8	104.8	102.4	101.2	99.3
898	Lymphocyte-specific protein 1 OS=Homo sapiens GN=LSP1 PE=1 SV=1	P33241	108.5	104.2	110.8	76.7	72.7	70.5	102.6	100.5	105.1
899	Membrane-associated phosphatidylinositol transfer protein 1 OS=Homo sapiens GN=PITPNM1 PE=1 SV=4	O00562	102.1	98	96.7	88.2	97	91.3	101.2	101.9	90.9
900	Methionine adenosyltransferase 2 subunit beta OS=Homo sapiens GN=MAT2B PE=1 SV=1	Q9NZL9	101.3	97.3	102.6	101.2	99.1	99.8	89.5	97.4	92.2
901	NADH dehydrogenase [ubiquinone] 1 subunit C2 OS=Homo sapiens GN=NDUFC2 PE=1 SV=1	O95298	98.3	94.3	101.9	95.2	97.4	97.6	95.4	103.8	95.5
902	Protein FAM49B OS=Homo sapiens GN=FAM49B PE=1 SV=1	Q9NUQ9	113	108.4	111.9	101.9	103.4	101.3	88.2	91.7	91.5
903	Protein S100-A13 OS=Homo sapiens GN=S100A13 PE=1 SV=1	Q99584	70.1	67.3	73	109.2	114.2	108.8	114.4	111.6	111.3
904	RNA-binding protein 39 OS=Homo sapiens GN=RBM39 PE=1 SV=2	Q14498	100.8	96.8	100.2	101.5	102.6	102.4	99.1	98	101.2
905	RNA-binding protein 47 OS=Homo sapiens GN=RBM47 PE=1 SV=2	A0AV96	97.8	93.9	92.6	98.5	99.9	103.3	100	99.2	100.8
906	S1 RNA-binding domain-containing protein 1 OS=Homo sapiens GN=SRBD1 PE=1 SV=2	Q8N5C6	109.7	105.3	112.8	105	108.4	112.3	92.3	90.3	94
907	Tyrosine--tRNA ligase, cytoplasmic OS=Homo sapiens GN=YARS PE=1 SV=4	P54577	107.3	103	104.4	88.7	91	88.4	100.7	105.7	101.8
908	U3 small nucleolar RNA-associated protein 15 homolog OS=Homo sapiens GN=UTP15 PE=1 SV=3	Q8TED0	103.8	99.6	101.7	98.5	104.2	107	102.6	108	107.8
909	ATP-binding cassette sub-family B member 6, mitochondrial OS=Homo sapiens GN=ABCB6 PE=1 SV=1	Q9NP58	109.7	105.5	109.2	112.5	121.5	106.6	93.2	108.8	90.2
910	Calmodulin-regulated spectrin-associated protein 3 OS=Homo sapiens GN=CAMSAP3 PE=1 SV=2	Q9P1Y5	102.2	98.2	103.4	106.5	102.1	101.2	97.7	100.4	92.8
911	Cell division cycle protein 23 homolog OS=Homo sapiens GN=CDC23 PE=1 SV=3	Q9UJX2	98.2	94.3	98.5	95.6	97.5	94.2	102.7	95.1	97.7
912	Citron Rho-interacting kinase OS=Homo sapiens GN=CIT PE=1 SV=2	O14578	112.5	108.1	109.2	102	104.5	103.3	87	88.8	89.1
913	COMM domain-containing protein 9 OS=Homo sapiens GN=COMMD9 PE=1 SV=2	Q9P000	101.2	97.2	95.3	103.6	106.5	109.3	99.9	106.2	98.8
914	Copper chaperone for superoxide dismutase OS=Homo sapiens GN=CCS PE=1 SV=1	O14618	90.8	87.3	92.7	89.3	92.6	89.1	113.2	112.2	113.6
915	DEP domain-containing mTOR-interacting protein OS=Homo sapiens GN=DEPTOR PE=1 SV=2	Q8TB45	98.8	94.9	93.2	98	100	93.1	94.6	104.1	104.1
916	Elongation factor 1-alpha 1 OS=Homo sapiens GN=EEF1A1 PE=1 SV=1	P68104	99.7	95.8	92.6	99.4	95.4	98.5	104.3	103.6	103.4
917	Epoxide hydrolase 1 OS=Homo sapiens GN=EPHX1 PE=1 SV=1	P07099	107.6	103.4	104.4	90.8	92.5	91	106.3	107.8	104.7
918	Fructose-bisphosphate aldolase A OS=Homo sapiens GN=ALDOA PE=1 SV=2	P04075	83.4	80.2	82.3	83.8	86	83.8	130	131.6	127.3
919	G patch domain and KOW motifs-containing protein OS=Homo sapiens GN=GPKOW PE=1 SV=2	Q92917	97.9	94.1	97.5	91.6	93.4	92.2	105.3	107.4	110.2
920	General transcription factor IIF subunit 1 OS=Homo sapiens GN=GTF2F1 PE=1 SV=2	P35269	102.5	98.4	93	98	101.3	92.1	89.4	105.6	98.9
921	GMP reductase 2 OS=Homo sapiens GN=GMPR2 PE=1 SV=1	Q9P2T1	98.2	94.4	103.8	98.9	102.4	98.5	104.6	106.7	101
922	HLA class II histocompatibility antigen, DRB1-7 beta chain OS=Homo sapiens GN=HLA-DRB1 PE=1 SV=1	P13761	102.5	98.5	99.8	126.3	127.4	127.2	75.4	80.2	77.7
923	Junctional adhesion molecule A OS=Homo sapiens GN=F11R PE=1 SV=1	Q9Y624	104.7	100.6	104.1	117.3	116.8	117.1	86.1	87.7	85.8
924	LIM domain-containing protein 1 OS=Homo sapiens GN=LIMD1 PE=1 SV=1	Q9UGP4	100.9	96.9	98.6	103.7	97.8	98.8	89.9	92.6	92.9
925	Metaxin-1 OS=Homo sapiens GN=MTX1 PE=1 SV=2	Q13505	90.8	87.3	90	95.6	102.6	98.1	106.7	101.2	109.6
926	Mitochondrial 2-oxoglutarate/malate carrier protein OS=Homo sapiens GN=SLC25A11 PE=1 SV=3	Q02978	99.7	95.8	92.2	94.2	95.5	93.5	108.7	101.5	108.8
927	NAD-dependent protein deacetylase sirtuin-3, mitochondrial OS=Homo sapiens GN=SIRT3 PE=1 SV=2	Q9NTG7	115.8	111.2	109.5	107.1	111.3	110.1	95.9	91.5	92.1
928	Nuclear pore complex protein Nup153 OS=Homo sapiens GN=NUP153 PE=1 SV=2	P49790	98.1	94.2	92.4	101.1	96.9	98.9	104.6	104.9	106.6
929	Phosphatidate phosphatase LPIN2 OS=Homo sapiens GN=LPIN2 PE=1 SV=1	Q92539	98.1	94.3	99.4	97.4	98.7	97.4	88.1	91	89.4
930	Protein phosphatase 1 regulatory subunit 12A OS=Homo sapiens GN=PPP1R12A PE=1 SV=1	O14974	106.5	102.4	104.3	99.3	98.4	98	94.9	97.1	97.5
931	Protein tyrosine phosphatase type IVA 1 OS=Homo sapiens GN=PTP4A1 PE=1 SV=2	Q93096	97.7	93.9	98.4	102.4	104.7	108.8	102.4	101.4	99.2
932	Pulmonary surfactant-associated protein A2 OS=Homo sapiens GN=SFTPA2 PE=1 SV=1	Q8IWL1	116.2	111.7	114.2	127.9	125.1	125.7	73.9	75.9	72
933	Retinol dehydrogenase 13 OS=Homo sapiens GN=RDH13 PE=1 SV=2	Q8NBN7	94.8	91.1	98.3	100.2	101.7	96	94.7	96.3	95
934	Serine/arginine-rich splicing factor 7 OS=Homo sapiens GN=SRSF7 PE=1 SV=1	Q16629	101.9	97.9	101.8	99.1	99.8	102.2	98.9	103.5	104.6
935	Succinate--CoA ligase [GDP-forming] subunit beta, mitochondrial OS=Homo sapiens GN=SUCLG2 PE=1 SV=2	Q96I99	90.2	86.7	90.4	91.4	94.7	95.2	113.1	112.2	109.9
936	Trinucleotide repeat-containing gene 6B protein OS=Homo sapiens GN=TNRC6B PE=1 SV=4	Q9UPQ9	99.8	96	100.6	102.2	101.1	97.8	100.1	103.4	94.3
937	Voltage-dependent anion-selective channel protein 2 OS=Homo sapiens GN=VDAC2 PE=1 SV=2	P45880	97.6	93.8	96.7	102.2	104.4	100.5	103	102.5	102
938	40S ribosomal protein S24 OS=Homo sapiens GN=RPS24 PE=1 SV=1	P62847	100.5	96.7	94	107.8	100.9	105	98.7	100.2	99.6
939	ADP-ribosylation factor-like protein 3 OS=Homo sapiens GN=ARL3 PE=1 SV=2	P36405	95.5	91.9	98.6	107.4	110.1	107.2	98.5	96	97.4
940	Annexin A9 OS=Homo sapiens GN=ANXA9 PE=1 SV=3	O76027	98.3	94.6	96.5	90.5	95.6	90.8	105	101.7	106.6
941	Calcium-binding mitochondrial carrier protein SCaMC-1 OS=Homo sapiens GN=SLC25A24 PE=1 SV=2	Q6NUK1	86.4	83.2	87.2	90.9	91	91.3	117	110.8	113
942	Conserved oligomeric Golgi complex subunit 5 OS=Homo sapiens GN=COG5 PE=1 SV=3	Q9UP83	89.6	86.2	90.1	99.9	101.1	102.4	105.6	104.4	107.2
943	Cytochrome b-c1 complex subunit 2, mitochondrial OS=Homo sapiens GN=UQCRC2 PE=1 SV=3	P22695	98	94.3	97.5	98.5	101.2	98.8	102.3	103.6	103.1
944	Cytosolic 5'-nucleotidase 3A OS=Homo sapiens GN=NT5C3A PE=1 SV=3	Q9H0P0	92.8	89.3	91.6	92.6	85.6	92.3	103.9	108.6	101.4
945	Dolichyl-diphosphooligosaccharide--protein glycosyltransferase subunit 1 OS=Homo sapiens GN=RPN1 PE=1 SV=1	P04843	104.3	100.3	99.9	96.6	97	96.8	100.8	100.8	102.9
946	Heterogeneous nuclear ribonucleoprotein K OS=Homo sapiens GN=HNRNPK PE=1 SV=1	P61978	108	104	107.5	103.2	103.6	101.4	97.1	98.3	95.6
947	Mitochondrial import inner membrane translocase subunit TIM14 OS=Homo sapiens GN=DNAJC19 PE=1 SV=3	Q96DA6	94.7	91.1	95.2	91	92.9	92.6	100.7	105.6	100.4
948	Programmed cell death protein 6 OS=Homo sapiens GN=PDCD6 PE=1 SV=1	O75340	118	113.5	111.1	78.6	80.1	77.5	105.6	98.5	105
949	Protein VAC14 homolog OS=Homo sapiens GN=VAC14 PE=1 SV=1	Q08AM6	92	88.5	95.8	87.2	88.3	86.4	112.8	110.3	111.3
950	Reticulon-2 OS=Homo sapiens GN=RTN2 PE=1 SV=1	O75298	105.8	101.8	87.5	101.5	105.6	108.8	100.1	98.5	102.1
951	Rho guanine nucleotide exchange factor 12 OS=Homo sapiens GN=ARHGEF12 PE=1 SV=1	Q9NZN5	102.2	98.3	102.6	98.4	102	94.6	97.1	101.4	99.4
952	S-adenosylmethionine synthase isoform type-2 OS=Homo sapiens GN=MAT2A PE=1 SV=1	P31153	95.8	92.1	94.5	99.3	98.4	100.7	98.2	98.2	99.1
953	Serine/threonine-protein phosphatase 5 OS=Homo sapiens GN=PPP5C PE=1 SV=1	P53041	91.3	87.9	99.3	98.1	102.8	97.9	101.7	102.2	101
954	Sorting nexin-12 OS=Homo sapiens GN=SNX12 PE=1 SV=3	Q9UMY4	102	98.1	95.4	106	106.1	106.6	107.5	108.8	104.1
955	Transmembrane 9 superfamily member 4 OS=Homo sapiens GN=TM9SF4 PE=1 SV=2	Q92544	98.8	95.1	99.8	97.8	98.1	98.4	100.4	102.2	99.7
956	Tubulin polymerization-promoting protein OS=Homo sapiens GN=TPPP PE=1 SV=1	O94811	95.7	92.1	95	91.5	94.9	92.1	91.9	95.9	92.1
957	U2 snRNP-associated SURP motif-containing protein OS=Homo sapiens GN=U2SURP PE=1 SV=2	O15042	103.4	99.5	102.3	98.2	99.7	101	95.5	96.9	94.9
958	Ubiquitin-fold modifier-conjugating enzyme 1 OS=Homo sapiens GN=UFC1 PE=1 SV=3	Q9Y3C8	100.8	97	101.3	112.1	112.7	114.4	90.5	92.1	92.3
959	YTH domain-containing protein 1 OS=Homo sapiens GN=YTHDC1 PE=1 SV=3	Q96MU7	101.5	97.7	102.1	108.8	105.8	113.3	107.6	107.2	113.3
960	40S ribosomal protein S29 OS=Homo sapiens GN=RPS29 PE=1 SV=2	P62273	101.4	97.7	98.4	104.2	103.3	108	97.9	101.6	99.1
961	60S ribosomal protein L30 OS=Homo sapiens GN=RPL30 PE=1 SV=2	P62888	101.7	97.9	103.5	99.5	99.3	99.1	92.8	97.9	97.2
962	Aquaporin-4 OS=Homo sapiens GN=AQP4 PE=1 SV=2	P55087	129.1	124.3	129.8	102.2	92.8	90	73.6	72.7	64.5
963	Atypical kinase COQ8A, mitochondrial OS=Homo sapiens GN=COQ8A PE=1 SV=1	Q8NI60	97.3	93.7	97.8	106.2	98.8	100.2	90.2	93.5	94.2
964	Cell cycle and apoptosis regulator protein 2 OS=Homo sapiens GN=CCAR2 PE=1 SV=2	Q8N163	107.5	103.4	105.8	102.6	101.3	102.1	92.1	91.7	94
965	Deoxycytidine kinase OS=Homo sapiens GN=DCK PE=1 SV=1	P27707	109.2	105.2	107.7	100.9	115.6	110.3	110.5	97.5	143.1
966	DNA mismatch repair protein Msh6 OS=Homo sapiens GN=MSH6 PE=1 SV=2	P52701	93.1	89.6	90.3	91.9	100.1	99.1	103.4	105.3	110.8
967	Dynactin subunit 2 OS=Homo sapiens GN=DCTN2 PE=1 SV=4	Q13561	95.7	92.2	94.3	100.1	96.9	99.3	100.1	102.1	100.5
968	E3 ubiquitin-protein ligase RING1 OS=Homo sapiens GN=RING1 PE=1 SV=2	Q06587	98.8	95.1	94.2	98.8	98.8	101.8	100.6	95.5	93.9
969	FACT complex subunit SPT16 OS=Homo sapiens GN=SUPT16H PE=1 SV=1	Q9Y5B9	92.7	89.3	93.6	96.7	95.9	96.1	106	103.3	104.7
970	Gasdermin-D OS=Homo sapiens GN=GSDMD PE=1 SV=1	P57764	93.3	89.8	93.5	105	100.6	109.4	98.6	97.6	101.2
971	H/ACA ribonucleoprotein complex subunit 2 OS=Homo sapiens GN=NHP2 PE=1 SV=1	Q9NX24	94	90.5	94.9	99.8	96.7	97.6	101.7	107.9	101.6
972	Isocitrate dehydrogenase [NADP] cytoplasmic OS=Homo sapiens GN=IDH1 PE=1 SV=2	O75874	90.7	87.3	90.5	104.7	105.7	104.4	107.3	106.6	106.5
973	Isocitrate dehydrogenase [NADP], mitochondrial OS=Homo sapiens GN=IDH2 PE=1 SV=2	P48735	93.6	90.2	92.9	106.5	106.3	106.8	101.2	100	103
974	MAM domain-containing protein 2 OS=Homo sapiens GN=MAMDC2 PE=2 SV=3	Q7Z304	95.2	91.7	97.3	94	99.2	100.3	102.5	106.1	105
975	Perilipin-3 OS=Homo sapiens GN=PLIN3 PE=1 SV=3	O60664	102.4	98.6	98.4	96.5	94.5	97.6	106.1	104.4	110.1
976	Protein FAM118B OS=Homo sapiens GN=FAM118B PE=1 SV=1	Q9BPY3	126.3	121.6	121.2	98	92	92.5	82.8	85.1	81.7
977	Remodeling and spacing factor 1 OS=Homo sapiens GN=RSF1 PE=1 SV=2	Q96T23	103.2	99.4	96.4	106.3	100.2	102.8	105.2	98.8	89.9
978	Rho guanine nucleotide exchange factor 7 OS=Homo sapiens GN=ARHGEF7 PE=1 SV=2	Q14155	106.8	102.9	104	103.3	104.1	98	100.1	94.8	92.9
979	RNA-binding protein 14 OS=Homo sapiens GN=RBM14 PE=1 SV=2	Q96PK6	105.8	102	109.2	102.3	103.6	102.7	98.2	99.8	97.2
980	Signal peptidase complex subunit 2 OS=Homo sapiens GN=SPCS2 PE=1 SV=3	Q15005	104.2	100.4	103.2	107.2	106.1	106.7	97.2	93.1	95.8
981	SWI/SNF complex subunit SMARCC1 OS=Homo sapiens GN=SMARCC1 PE=1 SV=3	Q92922	97.5	93.9	98.2	99.5	95.9	97.6	94.4	93.6	92.4
982	Tubulin gamma-1 chain OS=Homo sapiens GN=TUBG1 PE=1 SV=2	P23258	101.3	97.6	98.1	101.1	102.5	99.5	93.7	95.2	92.6
983	Ubiquitin-conjugating enzyme E2 J2 OS=Homo sapiens GN=UBE2J2 PE=1 SV=3	Q8N2K1	103.6	99.8	97	97	107.4	101.2	99.9	99.6	100.4
984	Vacuolar protein sorting-associated protein 29 OS=Homo sapiens GN=VPS29 PE=1 SV=1	Q9UBQ0	92.1	88.7	91	96.9	99.8	97.4	110.4	110.2	105.4
985	WD repeat-containing protein 37 OS=Homo sapiens GN=WDR37 PE=1 SV=2	Q9Y2I8	100.1	96.5	96.2	101.7	99.1	104.2	101	99.4	103
986	39S ribosomal protein L20, mitochondrial OS=Homo sapiens GN=MRPL20 PE=1 SV=1	Q9BYC9	114.3	110.1	113.2	95.4	95.9	94.8	95.1	99	97.5
987	60S ribosomal protein L27 OS=Homo sapiens GN=RPL27 PE=1 SV=2	P61353	103.3	99.6	104.6	102	101.9	98.3	94.8	96.7	93.9
988	Adenylyl cyclase-associated protein 1 OS=Homo sapiens GN=CAP1 PE=1 SV=5	Q01518	104.3	100.6	100.9	106.7	105.5	105.6	94.1	98.6	94.1
989	Alpha-1-antitrypsin OS=Homo sapiens GN=SERPINA1 PE=1 SV=3	P01009	113.3	109.2	101.1	102.7	102.7	101.4	97	90.6	94.6
990	Amyloid-like protein 2 OS=Homo sapiens GN=APLP2 PE=1 SV=2	Q06481	94.4	91	91.5	107.1	103	107.5	100.2	101.2	102.8
991	ATP-dependent RNA helicase DDX19B OS=Homo sapiens GN=DDX19B PE=1 SV=1	Q9UMR2	94.5	91.1	95.3	96.8	100.4	98.3	102.6	103.3	101.3
992	Collagen alpha-2(I) chain OS=Homo sapiens GN=COL1A2 PE=1 SV=7	P08123	131.2	126.5	118.8	130.4	122.4	133.2	67.8	71	71.3
993	Conserved oligomeric Golgi complex subunit 2 OS=Homo sapiens GN=COG2 PE=1 SV=1	Q14746	94.5	91.1	93.4	97.2	100.9	100	101.2	101.9	102.1
994	Endoplasmic reticulum aminopeptidase 2 OS=Homo sapiens GN=ERAP2 PE=1 SV=2	Q6P179	96.3	92.8	92.3	83.2	86.2	84.7	108	109.7	110.4
995	Filamin-A OS=Homo sapiens GN=FLNA PE=1 SV=4	P21333	114	109.9	112.7	111.4	109.7	108.7	85.3	86.7	86.1
996	Lysophosphatidylcholine acyltransferase 1 OS=Homo sapiens GN=LPCAT1 PE=1 SV=2	Q8NF37	97.2	93.6	94.5	120	120.3	118.3	90.6	92.5	86.9
997	m-AAA protease-interacting protein 1, mitochondrial OS=Homo sapiens GN=C2orf47 PE=1 SV=1	Q8WWC4	97.2	93.6	99.3	99.8	96.8	100.7	97.1	100.4	98.2
998	Protein disulfide-isomerase TMX3 OS=Homo sapiens GN=TMX3 PE=1 SV=2	Q96JJ7	105.4	101.6	108.3	94.9	97.5	91.1	96	94.5	97.1
999	Protein S100-A6 OS=Homo sapiens GN=S100A6 PE=1 SV=1	P06703	81.5	78.5	81.2	114	114.5	114.3	110.9	108.4	109.6
1000	Ras-related protein Rab-18 OS=Homo sapiens GN=RAB18 PE=1 SV=1	Q9NP72	98.1	94.6	97	101.3	99.2	101.4	98.9	99	101.9
1001	TBC1 domain family member 5 OS=Homo sapiens GN=TBC1D5 PE=1 SV=1	Q92609	99.1	95.5	101.5	101	102.7	105.7	88.8	92.6	86.4
1002	Transmembrane protein 201 OS=Homo sapiens GN=TMEM201 PE=1 SV=1	Q5SNT2	92.5	89.2	93	103.4	108.2	99	93.7	95.5	93.5
1003	Tripeptidyl-peptidase 1 OS=Homo sapiens GN=TPP1 PE=1 SV=2	O14773	102.5	98.8	103.1	93.2	96.1	94.4	100.8	101	102.7
1004	Twinfilin-1 OS=Homo sapiens GN=TWF1 PE=1 SV=3	Q12792	90.8	87.6	89.1	96	98.2	98.3	105	108.6	104.6
1005	U2 small nuclear ribonucleoprotein B'' OS=Homo sapiens GN=SNRPB2 PE=1 SV=1	P08579	96.6	93.1	95.2	95	99.6	97.8	104.6	106.5	105
1006	UPF0696 protein C11orf68 OS=Homo sapiens GN=C11orf68 PE=1 SV=2	Q9H3H3	99.9	96.2	100	104.2	104.9	104.5	98.6	101.5	99.8
1007	WD repeat-containing protein 43 OS=Homo sapiens GN=WDR43 PE=1 SV=3	Q15061	95.9	92.4	95.7	101.8	101.5	98.3	104	105	104.5
1008	26S protease regulatory subunit 6B OS=Homo sapiens GN=PSMC4 PE=1 SV=2	P43686	95.3	92	100.7	95.8	101.4	100.1	102.9	102	104.5
1009	Acyl-CoA-binding protein OS=Homo sapiens GN=DBI PE=1 SV=2	P07108	109.2	105.4	108.6	95.9	92.1	93.2	91.9	95.5	91.5
1010	AH receptor-interacting protein OS=Homo sapiens GN=AIP PE=1 SV=2	O00170	96.3	92.9	97.1	100.1	96.8	100.9	96.9	93	100.1
1011	Ancient ubiquitous protein 1 OS=Homo sapiens GN=AUP1 PE=1 SV=1	Q9Y679	93	89.8	98.9	89.4	79.2	91.8	96.9	96.2	109.4
1012	Cathepsin G OS=Homo sapiens GN=CTSG PE=1 SV=2	P08311	140.7	135.9	140.2	103	103.9	100.1	75	75.8	75.2
1013	Cytochrome c oxidase subunit 6C OS=Homo sapiens GN=COX6C PE=1 SV=2	P09669	101.3	97.7	102.5	109.2	107.4	102.8	98.7	94.6	93.6
1014	Disks large homolog 1 OS=Homo sapiens GN=DLG1 PE=1 SV=2	Q12959	101	97.4	97.1	103.4	99.5	98.4	98.1	97.2	97.8
1015	E3 ubiquitin/ISG15 ligase TRIM25 OS=Homo sapiens GN=TRIM25 PE=1 SV=2	Q14258	100.4	96.9	99	99.8	101.4	102.3	100.2	102.5	102.9
1016	Endoplasmic reticulum-Golgi intermediate compartment protein 1 OS=Homo sapiens GN=ERGIC1 PE=1 SV=1	Q969X5	111.1	107.2	110.3	85.3	87.5	83.6	96.1	101.1	99.2
1017	Guanine nucleotide exchange factor VAV2 OS=Homo sapiens GN=VAV2 PE=1 SV=2	P52735	97.8	94.4	94.4	123.6	124.2	125.6	82.5	79.6	80
1018	HEAT repeat-containing protein 5A OS=Homo sapiens GN=HEATR5A PE=1 SV=2	Q86XA9	92.4	89.1	92.9	97.7	98	110.1	104.7	101.5	94.2
1019	Heat shock protein HSP 90-alpha OS=Homo sapiens GN=HSP90AA1 PE=1 SV=5	P07900	96.5	93.1	94.9	97.7	98.3	96.3	106.4	110	106.3
1020	Lethal(2) giant larvae protein homolog 2 OS=Homo sapiens GN=LLGL2 PE=1 SV=2	Q6P1M3	106.1	102.3	102.4	101.7	104.8	103	89.6	93.8	94.4
1021	Matrin-3 OS=Homo sapiens GN=MATR3 PE=1 SV=2	P43243	101.9	98.3	96.9	100.6	100	101.7	96.1	99.4	96.8
1022	Mitochondrial fission 1 protein OS=Homo sapiens GN=FIS1 PE=1 SV=2	Q9Y3D6	92	88.7	91.5	100	98.2	99.3	95.8	96	95.1
1023	N(G),N(G)-dimethylarginine dimethylaminohydrolase 1 OS=Homo sapiens GN=DDAH1 PE=1 SV=3	O94760	102.9	99.3	98.3	95.7	96.1	103.7	103.4	99.9	102.7
1024	Nuclease-sensitive element-binding protein 1 OS=Homo sapiens GN=YBX1 PE=1 SV=3	P67809	94.8	91.5	96.1	106.3	111.3	108.6	104.2	104.2	103.8
1025	Protein RER1 OS=Homo sapiens GN=RER1 PE=1 SV=1	O15258	94.7	91.3	95.6	97.5	100.5	95.8	108.6	115.5	111.7
1026	Ras-related protein R-Ras OS=Homo sapiens GN=RRAS PE=1 SV=1	P10301	112.9	108.9	118.4	98	99.6	97.5	87	90.7	86.7
1027	Ribose-phosphate pyrophosphokinase 1 OS=Homo sapiens GN=PRPS1 PE=1 SV=2	P60891	92.8	89.6	94.5	107	106.9	104.7	108.2	105.3	106
1028	Sorting nexin-30 OS=Homo sapiens GN=SNX30 PE=1 SV=1	Q5VWJ9	107.4	103.6	100	110.3	111.7	111.4	83.5	88.8	84.6
1029	Spectrin alpha chain, non-erythrocytic 1 OS=Homo sapiens GN=SPTAN1 PE=1 SV=3	Q13813	101.2	97.7	99	101.9	100.4	102.3	100.1	99.8	101.3
1030	Tensin-1 OS=Homo sapiens GN=TNS1 PE=1 SV=2	Q9HBL0	106.5	102.8	104.3	100.7	101.2	101.5	94.9	97.7	97.9
1031	Ubiquinone biosynthesis protein COQ9, mitochondrial OS=Homo sapiens GN=COQ9 PE=1 SV=1	O75208	99	95.6	99.1	91.1	101.5	95.1	110	112.3	116.4
1032	Calcium uptake protein 1, mitochondrial OS=Homo sapiens GN=MICU1 PE=1 SV=1	Q9BPX6	107.8	104.1	85.3	102.1	111.8	105	100.7	102.8	95
1033	Calnexin OS=Homo sapiens GN=CANX PE=1 SV=2	P27824	103.5	100	102.5	89.7	87.8	86.9	104.9	103.9	100.8
1034	Coronin-1B OS=Homo sapiens GN=CORO1B PE=1 SV=1	Q9BR76	93.5	90.3	96.6	101.7	100.4	99.3	104	103.6	103.7
1035	Cytochrome b-c1 complex subunit 1, mitochondrial OS=Homo sapiens GN=UQCRC1 PE=1 SV=3	P31930	95.8	92.6	87.1	100.4	95.8	102.3	105.6	102.1	106.2
1036	Deoxyuridine 5'-triphosphate nucleotidohydrolase, mitochondrial OS=Homo sapiens GN=DUT PE=1 SV=4	P33316	104.5	100.9	109.5	108.5	111.1	110.1	90.3	87.3	91.7
1037	DNA mismatch repair protein Mlh1 OS=Homo sapiens GN=MLH1 PE=1 SV=1	P40692	99.5	96	95.1	94.1	98.6	101.4	93.6	97.9	94.1
1038	DnaJ homolog subfamily C member 1 OS=Homo sapiens GN=DNAJC1 PE=1 SV=1	Q96KC8	114	110.2	105.8	120.2	115.4	128.5	81.6	91.5	88.2
1039	Dynein light chain 1, cytoplasmic OS=Homo sapiens GN=DYNLL1 PE=1 SV=1	P63167	103.6	100	96.5	104.1	104.7	101.5	99.7	100.4	97.5
1040	E3 ubiquitin-protein ligase MYCBP2 OS=Homo sapiens GN=MYCBP2 PE=1 SV=3	O75592	96.3	93.1	102	99.5	105.7	104.5	98.2	97.6	100.3
1041	Fatty aldehyde dehydrogenase OS=Homo sapiens GN=ALDH3A2 PE=1 SV=1	P51648	97.9	94.6	95.9	90.2	91.9	92.6	110.1	111.1	111.1
1042	Ferritin heavy chain OS=Homo sapiens GN=FTH1 PE=1 SV=2	P02794	111.2	107.5	111.7	77.5	78.2	76	109.9	111.1	108.8
1043	Galactose-1-phosphate uridylyltransferase OS=Homo sapiens GN=GALT PE=1 SV=3	P07902	97.1	93.8	94.8	93.2	92.3	95.9	94.6	100	96.3
1044	Grancalcin OS=Homo sapiens GN=GCA PE=1 SV=2	P28676	89.4	86.4	91.3	88.1	90.9	90.7	114.8	113.3	115.4
1045	Heterogeneous nuclear ribonucleoproteins C1/C2 OS=Homo sapiens GN=HNRNPC PE=1 SV=4	P07910	100.2	96.8	99.8	103.6	104.5	103.5	99.7	99.7	98.4
1046	HLA class II histocompatibility antigen, DM beta chain OS=Homo sapiens GN=HLA-DMB PE=1 SV=1	P28068	98.8	95.5	108	104.2	99.8	97.5	101.5	100.4	98.3
1047	Immunity-related GTPase family Q protein OS=Homo sapiens GN=IRGQ PE=1 SV=1	Q8WZA9	86.4	83.4	92.2	89.1	94.7	96.1	96.3	95.8	97.2
1048	Kinesin light chain 4 OS=Homo sapiens GN=KLC4 PE=1 SV=3	Q9NSK0	100.9	97.4	95.3	106.6	104.1	104.3	100.1	97.5	97.1
1049	Lamin-B2 OS=Homo sapiens GN=LMNB2 PE=1 SV=4	Q03252	103	99.5	101.4	107.9	106.6	108.2	97.1	98	95.2
1050	Leukotriene A-4 hydrolase OS=Homo sapiens GN=LTA4H PE=1 SV=2	P09960	112.9	109	109	105.4	103.9	103.8	90.9	86.3	90.6
1051	Pulmonary surfactant-associated protein D OS=Homo sapiens GN=SFTPD PE=1 SV=3	P35247	140.5	135.7	138.2	93.2	93.7	94.4	75	78.7	79.3
1052	Sterol 26-hydroxylase, mitochondrial OS=Homo sapiens GN=CYP27A1 PE=1 SV=1	Q02318	113.6	109.7	114.7	105.5	102.6	103	92.2	91.6	93.2
1053	Ubiquitin-like domain-containing CTD phosphatase 1 OS=Homo sapiens GN=UBLCP1 PE=1 SV=2	Q8WVY7	100.9	97.4	110.2	97.1	99.4	95.8	104.5	98.7	98.5
1054	Ubiquitin-like protein 4A OS=Homo sapiens GN=UBL4A PE=1 SV=1	P11441	97.9	94.6	97.4	99.7	103.3	97.9	109	109.4	108.9
1055	60S ribosomal protein L14 OS=Homo sapiens GN=RPL14 PE=1 SV=4	P50914	107.6	104	104.3	96	96.4	96.1	94.6	101.7	92
1056	Actin-related protein 2/3 complex subunit 3 OS=Homo sapiens GN=ARPC3 PE=1 SV=3	O15145	106.6	103	102.8	100.9	99.7	101.3	95.1	93.6	96.7
1057	Aminopeptidase B OS=Homo sapiens GN=RNPEP PE=1 SV=2	Q9H4A4	102.6	99.2	98.9	104.6	105.2	104.9	100	99	98.4
1058	Aspartyl/asparaginyl beta-hydroxylase OS=Homo sapiens GN=ASPH PE=1 SV=3	Q12797	107.1	103.6	104.6	96.1	95.5	95.4	95.7	97.6	97.2
1059	Heterogeneous nuclear ribonucleoprotein H OS=Homo sapiens GN=HNRNPH1 PE=1 SV=4	P31943	98.1	94.8	95.8	99.4	97.9	102	98	101.1	100.4
1060	Histone-binding protein RBBP4 OS=Homo sapiens GN=RBBP4 PE=1 SV=3	Q09028	102.8	99.5	100.8	102	103.6	103.8	107.6	104.5	104.2
1061	Mitochondrial Rho GTPase 2 OS=Homo sapiens GN=RHOT2 PE=1 SV=2	Q8IXI1	94.4	91.3	93.7	94.2	94.2	93.6	102.8	102.7	102.9
1062	Nucleolar protein 3 OS=Homo sapiens GN=NOL3 PE=1 SV=2	O60936	66.7	64.5	66.1	75.1	77.8	76.2	148.5	146.8	136.8
1063	Periplakin OS=Homo sapiens GN=PPL PE=1 SV=4	O60437	108.9	105.4	107.7	96.7	96.5	96.6	94.9	96.1	96.3
1064	Prostaglandin reductase 1 OS=Homo sapiens GN=PTGR1 PE=1 SV=2	Q14914	111	107.3	111.4	108.6	109.7	104.7	83.6	84.2	85.1
1065	Protein disulfide-isomerase A4 OS=Homo sapiens GN=PDIA4 PE=1 SV=2	P13667	94.4	91.4	94.1	79.8	81.9	81	119.9	119.6	121.1
1066	Ribosomal protein S6 kinase alpha-1 OS=Homo sapiens GN=RPS6KA1 PE=1 SV=2	Q15418	96.5	93.3	93.8	98	100.5	100	102.6	104.2	106.1
1067	Serine/threonine-protein kinase TBK1 OS=Homo sapiens GN=TBK1 PE=1 SV=1	Q9UHD2	87.1	84.3	89.8	90.3	87.7	92	108	109.9	111.7
1068	Stromal cell-derived factor 2-like protein 1 OS=Homo sapiens GN=SDF2L1 PE=1 SV=2	Q9HCN8	101.7	98.4	95.8	94.2	99	93.1	116.6	111.4	113.2
1069	Syntaxin-4 OS=Homo sapiens GN=STX4 PE=1 SV=2	Q12846	97.8	94.6	86.4	97.3	92	99.8	102.4	104.1	113.8
1070	TAR DNA-binding protein 43 OS=Homo sapiens GN=TARDBP PE=1 SV=1	Q13148	101.5	98.1	100.7	100.1	98.9	99.2	98.1	101.7	99.3
1071	Triple functional domain protein OS=Homo sapiens GN=TRIO PE=1 SV=2	O75962	103.4	99.9	98	103.3	100.5	100.4	105.6	102.7	102.3
1072	Vacuolar protein sorting-associated protein 4A OS=Homo sapiens GN=VPS4A PE=1 SV=1	Q9UN37	99.1	95.9	95.5	93.7	97.1	96.7	105.5	108.7	111.8
1073	Vacuolar protein sorting-associated protein VTA1 homolog OS=Homo sapiens GN=VTA1 PE=1 SV=1	Q9NP79	108.2	104.7	105.3	100.3	106.7	92.1	104.6	116	107.6
1074	5-demethoxyubiquinone hydroxylase, mitochondrial OS=Homo sapiens GN=COQ7 PE=1 SV=3	Q99807	102.7	99.4	103.3	98	103.7	104.6	107.1	97.2	105.1
1075	60S ribosomal protein L10 OS=Homo sapiens GN=RPL10 PE=1 SV=4	P27635	102.1	98.8	93.2	104.4	99.7	105.5	100.4	99.8	101.2
1076	60S ribosomal protein L26 OS=Homo sapiens GN=RPL26 PE=1 SV=1	P61254	102.5	99.2	101.3	103.4	102.3	101.8	95.9	97	97.4
1077	Afadin OS=Homo sapiens GN=AFDN PE=1 SV=3	P55196	101.5	98.3	101.9	102.4	100.1	97.9	96.9	98.4	96.9
1078	Alpha-(1,6)-fucosyltransferase OS=Homo sapiens GN=FUT8 PE=1 SV=2	Q9BYC5	89.5	86.6	87.2	91.3	90.1	93.8	107.3	115.6	109.5
1079	Bifunctional glutamate/proline--tRNA ligase OS=Homo sapiens GN=EPRS PE=1 SV=5	P07814	100.6	97.4	100.5	97.9	98.4	97.7	101.9	101.2	102.3
1080	Casein kinase I isoform alpha OS=Homo sapiens GN=CSNK1A1 PE=1 SV=2	P48729	93.2	90.2	94	103.6	101.9	102.3	97.6	96.5	98.8
1081	Coiled-coil and C2 domain-containing protein 1B OS=Homo sapiens GN=CC2D1B PE=1 SV=1	Q5T0F9	96.4	93.3	96.5	103.3	100.9	105.9	100.3	106.4	105.1
1082	Cytochrome c OS=Homo sapiens GN=CYCS PE=1 SV=2	P99999	90.8	87.9	91.6	79	82.4	79.6	123	119.8	116.3
1083	Delta(24)-sterol reductase OS=Homo sapiens GN=DHCR24 PE=1 SV=2	Q15392	67.2	65.1	64.2	66.5	71.1	72.8	135.7	147.5	140.2
1084	Eukaryotic translation initiation factor 4E type 2 OS=Homo sapiens GN=EIF4E2 PE=1 SV=1	O60573	104	100.7	99.8	106.7	101.7	108.2	106.8	104.1	106.3
1085	Exocyst complex component 8 OS=Homo sapiens GN=EXOC8 PE=1 SV=2	Q8IYI6	99.9	96.7	102.1	105	104.1	112.2	97.4	99.6	102.5
1086	Flap endonuclease 1 OS=Homo sapiens GN=FEN1 PE=1 SV=1	P39748	98.8	95.6	100.6	98.1	103.7	97.3	105.8	109.2	100.1
1087	FLYWCH family member 2 OS=Homo sapiens GN=FLYWCH2 PE=1 SV=1	Q96CP2	95.6	92.5	98.2	97.3	105.1	105.2	94.5	100.8	93
1088	Gelsolin OS=Homo sapiens GN=GSN PE=1 SV=1	P06396	117.9	114.1	118	104.1	103.9	101.5	87.5	87.7	85.9
1089	Golgi integral membrane protein 4 OS=Homo sapiens GN=GOLIM4 PE=1 SV=1	O00461	96	92.9	85.6	102.6	101.3	108.4	94.4	95.2	100.3
1090	Histone chaperone ASF1A OS=Homo sapiens GN=ASF1A PE=1 SV=1	Q9Y294	108.7	105.2	103.3	103.5	94	91.9	95.3	100	104.8
1091	L-amino-acid oxidase OS=Homo sapiens GN=IL4I1 PE=1 SV=1	Q96RQ9	89	86.2	92.4	95.4	91.5	90.4	95.6	97	102.1
1092	Microtubule-associated protein 4 OS=Homo sapiens GN=MAP4 PE=1 SV=3	P27816	96.7	93.6	96.7	110.1	106.3	106.4	95.6	97.7	96.5
1093	Nucleophosmin OS=Homo sapiens GN=NPM1 PE=1 SV=2	P06748	109.6	106.1	109.8	102.8	103.4	102.8	95	95	92.7
1094	Occludin OS=Homo sapiens GN=OCLN PE=1 SV=1	Q16625	117	113.3	114.5	93.3	95.8	91.4	87.4	94.4	88.4
1095	OCIA domain-containing protein 1 OS=Homo sapiens GN=OCIAD1 PE=1 SV=1	Q9NX40	97.2	94.1	94.7	94.5	94.5	92.4	109.3	112.5	108.9
1096	Peroxiredoxin-6 OS=Homo sapiens GN=PRDX6 PE=1 SV=3	P30041	106.8	103.4	104.1	106.5	107.9	108.7	91.2	91.2	93.2
1097	Ras-related protein Rab-34 OS=Homo sapiens GN=RAB34 PE=1 SV=1	Q9BZG1	100.7	97.6	101.8	104	106.6	104.8	88.7	102	96.4
1098	Ras-related protein Rab-5B OS=Homo sapiens GN=RAB5B PE=1 SV=1	P61020	101.7	98.5	104.1	105.6	104.3	103.4	93.7	94.6	94.8
1099	Regulator of chromosome condensation OS=Homo sapiens GN=RCC1 PE=1 SV=1	P18754	94.5	91.4	90.4	107.2	108.3	106.6	106.7	103.3	104.1
1100	Reticulocalbin-1 OS=Homo sapiens GN=RCN1 PE=1 SV=1	Q15293	89.8	86.9	88.6	72.7	75.2	75.1	124.7	126.8	123.3
1101	Small ubiquitin-related modifier 1 OS=Homo sapiens GN=SUMO1 PE=1 SV=1	P63165	87.4	84.7	89.9	84	88.1	85.8	117.1	118	115.2
1102	Succinate--CoA ligase [ADP-forming] subunit beta, mitochondrial OS=Homo sapiens GN=SUCLA2 PE=1 SV=3	Q9P2R7	100.4	97.2	94.6	98.1	96.9	97	108.8	104.1	108.1
1103	Thioredoxin domain-containing protein 5 OS=Homo sapiens GN=TXNDC5 PE=1 SV=2	Q8NBS9	97.8	94.7	97.7	92.7	95.5	94.2	108.4	106.6	108.6
1104	Transducin-like enhancer protein 3 OS=Homo sapiens GN=TLE3 PE=1 SV=2	Q04726	87.4	84.6	89.3	103.1	104.9	105.1	94.1	94.8	98.2
1105	Triokinase/FMN cyclase OS=Homo sapiens GN=TKFC PE=1 SV=2	Q3LXA3	104	100.6	107.8	107.5	107.4	108.2	93.1	91.9	92.6
1106	Uroporphyrinogen decarboxylase OS=Homo sapiens GN=UROD PE=1 SV=2	P06132	104.5	101.1	100.1	94.4	97.3	94.1	104.4	101.4	101.8
1107	Vacuolar protein sorting-associated protein 13D OS=Homo sapiens GN=VPS13D PE=1 SV=2	Q5THJ4	91	88.1	87.5	99.4	102.3	99.6	107.7	106.2	108.7
1108	V-type proton ATPase subunit C 1 OS=Homo sapiens GN=ATP6V1C1 PE=1 SV=4	P21283	111.7	108.1	114.1	93.5	95	95.3	94	94.8	95.9
1109	Zinc finger protein 512 OS=Homo sapiens GN=ZNF512 PE=1 SV=2	Q96ME7	95	91.9	95.2	98.5	104	104.1	99.3	97.5	100.3
1110	3-hydroxyisobutyryl-CoA hydrolase, mitochondrial OS=Homo sapiens GN=HIBCH PE=1 SV=2	Q6NVY1	88.6	85.9	88.2	88.8	92.5	96.2	109.8	112.8	107.8
1111	60S ribosomal protein L32 OS=Homo sapiens GN=RPL32 PE=1 SV=2	P62910	100.2	97.1	99.4	103.4	100.9	102.8	99.5	95.5	99.8
1112	Aconitate hydratase, mitochondrial OS=Homo sapiens GN=ACO2 PE=1 SV=2	Q99798	92.8	89.9	93.7	85	86.2	85.6	114.4	117	116.5
1113	Aflatoxin B1 aldehyde reductase member 2 OS=Homo sapiens GN=AKR7A2 PE=1 SV=3	O43488	96.5	93.5	93.3	97.8	97.7	96.1	98.7	102.7	101.9
1114	CD59 glycoprotein OS=Homo sapiens GN=CD59 PE=1 SV=1	P13987	113.3	109.8	109.8	81.8	83.3	82	102.3	107.4	101.9
1115	Glutathione S-transferase A1 OS=Homo sapiens GN=GSTA1 PE=1 SV=3	P08263	81.2	78.6	82.2	106.2	106.5	105.2	109.1	114.3	106.8
1116	Glutathione S-transferase Mu 1 OS=Homo sapiens GN=GSTM1 PE=1 SV=3	P09488	150.2	145.5	141.5	77.6	92.2	84	103.9	98.6	106.6
1117	Guanine nucleotide-binding protein G(I)/G(S)/G(O) subunit gamma-12 OS=Homo sapiens GN=GNG12 PE=1 SV=3	Q9UBI6	91.8	89	96.4	101.6	109.7	105.7	104.4	105.1	112.1
1118	Histo-blood group ABO system transferase OS=Homo sapiens GN=ABO PE=1 SV=2	P16442	110	106.5	114.7	126.2	129.2	123.4	72.6	71.5	68.4
1119	Inorganic pyrophosphatase 2, mitochondrial OS=Homo sapiens GN=PPA2 PE=1 SV=2	Q9H2U2	92.8	90	90.2	83.3	85	83.9	115.2	118.4	116.2
1120	Integrin alpha-2 OS=Homo sapiens GN=ITGA2 PE=1 SV=1	P17301	83.6	81	86.5	93.7	100.3	103.8	119.1	113.2	117.2
1121	LIM domain only protein 7 OS=Homo sapiens GN=LMO7 PE=1 SV=3	Q8WWI1	106.4	103.1	105.1	114.1	113.9	114.3	87.4	91.4	88.9
1122	Lipoma-preferred partner OS=Homo sapiens GN=LPP PE=1 SV=1	Q93052	96.6	93.6	98.3	108	107.3	107.4	93.6	95.7	97.4
1123	Methylcrotonoyl-CoA carboxylase beta chain, mitochondrial OS=Homo sapiens GN=MCCC2 PE=1 SV=1	Q9HCC0	96.8	93.8	96.7	84	85.5	83.3	114.7	119	116.5
1124	Nuclear migration protein nudC OS=Homo sapiens GN=NUDC PE=1 SV=1	Q9Y266	94	91	95.5	111.3	110.4	112.1	99.1	98.5	99.5
1125	Peptidyl-prolyl cis-trans isomerase B OS=Homo sapiens GN=PPIB PE=1 SV=2	P23284	119.4	115.7	114.8	103.9	104.4	101.5	90.2	89.7	86.6
1126	Protein FAM177A1 OS=Homo sapiens GN=FAM177A1 PE=1 SV=1	Q8N128	88.3	85.5	89	100.7	111.8	102.9	104	104.8	109.9
1127	Scaffold attachment factor B1 OS=Homo sapiens GN=SAFB PE=1 SV=4	Q15424	99.8	96.7	95.4	98	97.5	98.5	105.1	105.6	105.1
1128	Sciellin OS=Homo sapiens GN=SCEL PE=1 SV=2	O95171	95.8	92.9	92.2	118.5	117.4	120	90.3	90.2	89.5
1129	Septin-8 OS=Homo sapiens GN=SEPT8 PE=1 SV=4	Q92599	100.7	97.6	96.7	106.9	97.3	100.7	98.8	98.7	97.3
1130	Transaldolase OS=Homo sapiens GN=TALDO1 PE=1 SV=2	P37837	110.9	107.5	109.6	103.4	102.7	102.3	96.2	96.3	95.6
1131	Vam6/Vps39-like protein OS=Homo sapiens GN=VPS39 PE=1 SV=2	Q96JC1	105.9	102.7	97.4	103.7	99.6	105.7	91.8	93.4	96
1132	Zyxin OS=Homo sapiens GN=ZYX PE=1 SV=1	Q15942	99.1	96	99.8	93.2	93.7	93	107.7	107.1	106.1
1133	2-methoxy-6-polyprenyl-1,4-benzoquinol methylase, mitochondrial OS=Homo sapiens GN=COQ5 PE=1 SV=2	Q5HYK3	96.8	93.9	99.4	96.1	98.2	94.5	98.1	102.6	101.2
1134	Casein kinase I isoform delta OS=Homo sapiens GN=CSNK1D PE=1 SV=2	P48730	120.6	117	129.5	113.6	111.2	105	92.2	95.2	85.6
1135	Cation-dependent mannose-6-phosphate receptor OS=Homo sapiens GN=M6PR PE=1 SV=1	P20645	102.3	99.2	94.7	119.1	110.5	121.1	96.5	95.5	98.1
1136	Cellular nucleic acid-binding protein OS=Homo sapiens GN=CNBP PE=1 SV=1	P62633	97.9	95	98.6	104.3	102.5	107.9	109.3	113.6	116.3
1137	DNA fragmentation factor subunit alpha OS=Homo sapiens GN=DFFA PE=1 SV=1	O00273	95.4	92.5	97.9	99.9	100.1	98.7	94.5	95.2	96.4
1138	Galectin-3 OS=Homo sapiens GN=LGALS3 PE=1 SV=5	P17931	87.6	85	86.3	95.3	96.9	96	116.7	116.4	116.6
1139	Immunoglobulin lambda-like polypeptide 5 OS=Homo sapiens GN=IGLL5 PE=2 SV=2	B9A064	127	123.2	120.9	110.5	110.2	105.4	76	76.6	74.7
1140	Kallistatin OS=Homo sapiens GN=SERPINA4 PE=1 SV=3	P29622	109.9	106.6	104.4	98.6	102.3	97.5	85.3	91.3	91.1
1141	Ladinin-1 OS=Homo sapiens GN=LAD1 PE=1 SV=2	O00515	94.1	91.3	93.2	114.7	111	116.1	89.9	90.9	91.9
1142	Laminin subunit alpha-3 OS=Homo sapiens GN=LAMA3 PE=1 SV=2	Q16787	113.2	109.8	113.6	93.8	94.7	93.1	89	91	93.3
1143	NAD(P)H-hydrate epimerase OS=Homo sapiens GN=NAXE PE=1 SV=2	Q8NCW5	97.3	94.4	95.7	102.9	102.6	101.7	103.6	106.1	106.9
1144	Nicastrin OS=Homo sapiens GN=NCSTN PE=1 SV=2	Q92542	88.9	86.2	90.7	90.2	92.3	94	112.6	112.5	114.2
1145	Nuclear fragile X mental retardation-interacting protein 2 OS=Homo sapiens GN=NUFIP2 PE=1 SV=1	Q7Z417	96.2	93.3	95	92.9	92.8	92.3	96	100.3	93.2
1146	Prostaglandin F2 receptor negative regulator OS=Homo sapiens GN=PTGFRN PE=1 SV=2	Q9P2B2	97.4	94.5	103.5	100.5	101.1	103.4	102.5	102.2	97.5
1147	Protein cordon-bleu OS=Homo sapiens GN=COBL PE=1 SV=2	O75128	114.3	110.8	121	100	95.4	96.5	81.1	86.2	94
1148	Protein DEK OS=Homo sapiens GN=DEK PE=1 SV=1	P35659	100	97	98.4	100.4	102.9	101.1	98.5	100.4	98.7
1149	Protein lin-7 homolog C OS=Homo sapiens GN=LIN7C PE=1 SV=1	Q9NUP9	103.9	100.8	100.5	106.1	104.7	104.1	92.3	95.6	96.5
1150	Protein LYRIC OS=Homo sapiens GN=MTDH PE=1 SV=2	Q86UE4	97.8	94.9	97.4	109.8	108.4	109.2	90.5	89.4	94.2
1151	Quinone oxidoreductase-like protein 1 OS=Homo sapiens GN=CRYZL1 PE=1 SV=2	O95825	98.8	95.8	98.8	94.2	98.2	95.5	102.8	102	101.3
1152	Serine/arginine-rich splicing factor 9 OS=Homo sapiens GN=SRSF9 PE=1 SV=1	Q13242	95.8	92.9	91.1	100	102.7	100.8	108.8	107.7	110.3
1153	Sideroflexin-1 OS=Homo sapiens GN=SFXN1 PE=1 SV=4	Q9H9B4	98.4	95.4	96.7	96.1	96.1	96	106.6	113.3	109.2
1154	Splicing factor 3B subunit 3 OS=Homo sapiens GN=SF3B3 PE=1 SV=4	Q15393	103	99.9	101.9	96.6	97.2	96.9	101.2	103.4	102.3
1155	Staphylococcal nuclease domain-containing protein 1 OS=Homo sapiens GN=SND1 PE=1 SV=1	Q7KZF4	104.4	101.3	103.8	101.6	101.7	102.5	96.6	98.3	98.5
1156	Synapse-associated protein 1 OS=Homo sapiens GN=SYAP1 PE=1 SV=1	Q96A49	96.5	93.6	86.4	91.7	90.9	94.9	97.7	97.5	104
1157	Tetratricopeptide repeat protein 39B OS=Homo sapiens GN=TTC39B PE=1 SV=4	Q5VTQ0	90.2	87.4	93.8	98.7	107.4	111.2	107.3	96.6	92.3
1158	Translocator protein OS=Homo sapiens GN=TSPO PE=1 SV=3	P30536	113.2	109.8	101.3	100.2	100.5	96.4	98.7	101.3	99.5
1159	Adenylate kinase 2, mitochondrial OS=Homo sapiens GN=AK2 PE=1 SV=2	P54819	98.6	95.7	93.2	96.1	97.1	97.2	104.2	104	105.6
1160	Cofilin-2 OS=Homo sapiens GN=CFL2 PE=1 SV=1	Q9Y281	102.4	99.4	101.8	93.8	95.1	90.8	95.7	92.9	91
1161	Cold-inducible RNA-binding protein OS=Homo sapiens GN=CIRBP PE=1 SV=1	Q14011	99.5	96.6	100.1	100.4	101.4	99.6	94.9	97	95.1
1162	Conserved oligomeric Golgi complex subunit 3 OS=Homo sapiens GN=COG3 PE=1 SV=3	Q96JB2	90.8	88.2	84.9	100.8	97.5	104.9	103.6	104.3	105.4
1163	DnaJ homolog subfamily B member 11 OS=Homo sapiens GN=DNAJB11 PE=1 SV=1	Q9UBS4	99.4	96.5	99.1	85	86	87.9	108.4	110.3	107.6
1164	Eukaryotic translation initiation factor 2A OS=Homo sapiens GN=EIF2A PE=1 SV=3	Q9BY44	104.1	101.1	100.4	94.3	95.4	95.9	97.2	102.6	97.7
1165	GC-rich sequence DNA-binding factor 2 OS=Homo sapiens GN=GCFC2 PE=1 SV=2	P16383	107.9	104.8	103.6	109.5	90.2	91.5	100.4	103.3	93.9
1166	Heterogeneous nuclear ribonucleoprotein U OS=Homo sapiens GN=HNRNPU PE=1 SV=6	Q00839	103	100	103.1	105.5	105	104.8	98.1	97.5	96.8
1167	Lysosomal acid lipase/cholesteryl ester hydrolase OS=Homo sapiens GN=LIPA PE=1 SV=2	P38571	101.7	98.7	105	103.2	104.5	104.9	93.2	90.4	91.8
1168	Phosphatidylinositide phosphatase SAC1 OS=Homo sapiens GN=SACM1L PE=1 SV=2	Q9NTJ5	110.8	107.5	108	98.1	98.9	97.7	93.2	93.7	92.7
1169	Pigment epithelium-derived factor OS=Homo sapiens GN=SERPINF1 PE=1 SV=4	P36955	109.4	106.2	109.4	99	100.3	104.8	97.1	97.6	98.4
1170	Prefoldin subunit 2 OS=Homo sapiens GN=PFDN2 PE=1 SV=1	Q9UHV9	115	111.7	111.2	105.6	109.7	108.7	99.4	90.7	93.2
1171	Probable ATP-dependent RNA helicase DDX17 OS=Homo sapiens GN=DDX17 PE=1 SV=2	Q92841	101.4	98.4	101.5	102.9	103.8	102.2	100.2	99.8	97.6
1172	Programmed cell death protein 5 OS=Homo sapiens GN=PDCD5 PE=1 SV=3	O14737	93.9	91.2	93.1	96.2	97	95.4	104.6	102.8	102.4
1173	Protein PRRC1 OS=Homo sapiens GN=PRRC1 PE=1 SV=1	Q96M27	101.8	98.9	102.5	99.3	101.4	100.5	100.4	99	97.6
1174	Rab GDP dissociation inhibitor alpha OS=Homo sapiens GN=GDI1 PE=1 SV=2	P31150	99	96.1	100.9	105.1	102.4	102.1	92	92.4	94.4
1175	Sorcin OS=Homo sapiens GN=SRI PE=1 SV=1	P30626	87.1	84.6	91.8	88.9	89.3	87.8	112.9	112.5	114.6
1176	Sorting nexin-6 OS=Homo sapiens GN=SNX6 PE=1 SV=1	Q9UNH7	99.4	96.5	98.8	97	97.3	100.9	97.7	97.1	97
1177	Vimentin OS=Homo sapiens GN=VIM PE=1 SV=4	P08670	113.2	109.8	110.5	95.2	95.7	96	102.2	105	101.1
1178	3'(2'),5'-bisphosphate nucleotidase 1 OS=Homo sapiens GN=BPNT1 PE=1 SV=1	O95861	101.5	98.7	100.4	96.5	98.7	96	102.4	106.6	103.7
1179	60S ribosomal protein L11 OS=Homo sapiens GN=RPL11 PE=1 SV=2	P62913	99.1	96.4	101.9	99.2	101.7	100.7	98.9	99.6	98.1
1180	60S ribosomal protein L26-like 1 OS=Homo sapiens GN=RPL26L1 PE=1 SV=1	Q9UNX3	124.4	120.9	113.1	101.9	104.9	100.4	97	98.7	96.1
1181	78 kDa glucose-regulated protein OS=Homo sapiens GN=HSPA5 PE=1 SV=2	P11021	111.7	108.6	111.3	93.7	93.9	93.7	99	98.8	99
1182	Alpha-actinin-1 OS=Homo sapiens GN=ACTN1 PE=1 SV=2	P12814	104.7	101.9	104.1	100.9	100.6	100.8	97.4	98.3	97.6
1183	Carbonic anhydrase 1 OS=Homo sapiens GN=CA1 PE=1 SV=2	P00915	165.1	160.5	164.9	83.4	82.2	77.9	67.7	66.7	66.3
1184	Catenin delta-1 OS=Homo sapiens GN=CTNND1 PE=1 SV=1	O60716	101.6	98.7	102.5	108	107.7	107.4	96.3	98	95.9
1185	Copine-1 OS=Homo sapiens GN=CPNE1 PE=1 SV=1	Q99829	73	71	73.4	77.5	79.6	78.2	134.3	133.4	135.3
1186	Copine-3 OS=Homo sapiens GN=CPNE3 PE=1 SV=1	O75131	97.9	95.2	99.1	97.8	98.5	95.8	106.3	107	107.1
1187	Cysteine and glycine-rich protein 1 OS=Homo sapiens GN=CSRP1 PE=1 SV=3	P21291	89.5	87	90.8	105.6	104.6	104	104.7	104.9	104.4
1188	Cytoplasmic dynein 1 light intermediate chain 2 OS=Homo sapiens GN=DYNC1LI2 PE=1 SV=1	O43237	91.3	88.8	93.4	93.1	94.4	95.9	105.2	106	106.3
1189	Cytoplasmic FMR1-interacting protein 1 OS=Homo sapiens GN=CYFIP1 PE=1 SV=1	Q7L576	98.7	96	98.2	109.2	111.1	112.6	92.5	91.6	95.8
1190	DNA repair protein XRCC1 OS=Homo sapiens GN=XRCC1 PE=1 SV=2	P18887	90.6	88	95	93.7	98.2	97.5	96.6	96.8	98
1191	Dolichyl-phosphate beta-glucosyltransferase OS=Homo sapiens GN=ALG5 PE=1 SV=1	Q9Y673	92	89.4	96.6	95.1	98.1	93.5	88.5	96	94.4
1192	FAD synthase OS=Homo sapiens GN=FLAD1 PE=1 SV=1	Q8NFF5	87.2	84.7	87.1	93.1	94.5	99.4	110.9	113.1	110.2
1193	Fibrinogen gamma chain OS=Homo sapiens GN=FGG PE=1 SV=3	P02679	132	128.3	131.4	90.1	90.2	88.1	80.9	82.5	82.7
1194	Fumarate hydratase, mitochondrial OS=Homo sapiens GN=FH PE=1 SV=3	P07954	95.1	92.4	91.8	97.5	93.4	96.9	112.2	110.7	114
1195	Histone deacetylase complex subunit SAP18 OS=Homo sapiens GN=SAP18 PE=1 SV=1	O00422	98.8	96	104.8	96.3	100.5	98.5	102.4	105.7	100.3
1196	Ig alpha-1 chain C region OS=Homo sapiens GN=IGHA1 PE=1 SV=2	P01876	120.9	117.5	121.6	113.4	110.6	111.7	79.9	80.6	78.5
1197	Nucleolar protein 10 OS=Homo sapiens GN=NOL10 PE=1 SV=1	Q9BSC4	98	95.2	96.8	101	97.2	99	103.3	103.8	100.9
1198	PC4 and SFRS1-interacting protein OS=Homo sapiens GN=PSIP1 PE=1 SV=1	O75475	104.1	101.2	105.3	119	118	118.7	81.3	82.9	81.4
1199	Protein SMG5 OS=Homo sapiens GN=SMG5 PE=1 SV=3	Q9UPR3	89.1	86.7	87.7	101.4	105.9	102.4	100.3	104	105.1
1200	Putative transferase CAF17, mitochondrial OS=Homo sapiens GN=IBA57 PE=1 SV=1	Q5T440	100.1	97.3	99.1	99.2	96.4	97.2	98.3	100.2	106.4
1201	RNA-binding protein Raly OS=Homo sapiens GN=RALY PE=1 SV=1	Q9UKM9	95.4	92.7	95.5	98.3	98.7	98.1	106.3	104.7	106.5
1202	Spectrin beta chain, erythrocytic OS=Homo sapiens GN=SPTB PE=1 SV=5	P11277	103.8	100.9	102.8	90.4	88.5	91.9	97.5	103.8	102.7
1203	Splicing factor, proline- and glutamine-rich OS=Homo sapiens GN=SFPQ PE=1 SV=2	P23246	100.9	98	98.1	106.3	105.4	107.1	100.6	102.7	101.2
1204	Very-long-chain enoyl-CoA reductase OS=Homo sapiens GN=TECR PE=1 SV=1	Q9NZ01	113.5	110.3	113	93.6	94.9	95	94.7	99.8	97.4
1205	3-phosphoinositide-dependent protein kinase 1 OS=Homo sapiens GN=PDPK1 PE=1 SV=1	O15530	100.4	97.7	89.3	110.1	101.2	108.6	99.4	98.9	95.7
1206	Caldesmon OS=Homo sapiens GN=CALD1 PE=1 SV=3	Q05682	101.7	99	100.5	105.4	105.9	108.6	100.5	100.6	101.1
1207	Cleavage and polyadenylation specificity factor subunit 7 OS=Homo sapiens GN=CPSF7 PE=1 SV=1	Q8N684	103	100.2	101	97.1	100.3	98	98.9	100.8	98.3
1208	Eukaryotic translation initiation factor 3 subunit M OS=Homo sapiens GN=EIF3M PE=1 SV=1	Q7L2H7	96.7	94.1	96.7	107.2	108.1	108.8	100.1	95.7	96
1209	Glutaredoxin-1 OS=Homo sapiens GN=GLRX PE=1 SV=2	P35754	96.5	93.9	94.2	88.5	90.3	86.2	115.8	114.7	112.6
1210	Glutathione reductase, mitochondrial OS=Homo sapiens GN=GSR PE=1 SV=2	P00390	99.2	96.5	93.8	94.5	93	95.5	106.5	107.1	108.4
1211	Heterogeneous nuclear ribonucleoprotein H2 OS=Homo sapiens GN=HNRNPH2 PE=1 SV=1	P55795	107.1	104.2	100.3	108.1	108.9	112.9	101.4	93.9	99
1212	Lanosterol 14-alpha demethylase OS=Homo sapiens GN=CYP51A1 PE=1 SV=3	Q16850	116.5	113.4	111.7	107.1	105.4	103.9	81	81.3	83.9
1213	LDLR chaperone MESD OS=Homo sapiens GN=MESDC2 PE=1 SV=2	Q14696	100.7	98	104.1	95.7	99.8	94.3	101	104.2	104.9
1214	Lipase maturation factor 2 OS=Homo sapiens GN=LMF2 PE=1 SV=2	Q9BU23	102	99.3	100.9	89.7	92.9	89.5	105	103.8	104.5
1215	Membrane cofactor protein OS=Homo sapiens GN=CD46 PE=1 SV=3	P15529	87.2	84.8	90.9	110.9	112.5	109	96.2	94.2	92.2
1216	Nucleolin OS=Homo sapiens GN=NCL PE=1 SV=3	P19338	93.3	90.8	93.9	96.7	99.7	98	108.9	111.4	108.9
1217	PCTP-like protein OS=Homo sapiens GN=STARD10 PE=1 SV=2	Q9Y365	101	98.2	102.5	118.2	118.4	119.5	86	85.7	85.1
1218	Ras-related protein Rab-7L1 OS=Homo sapiens GN=RAB29 PE=1 SV=1	O14966	102.1	99.3	101.4	97.8	97	97.7	101	101.4	105.5
1219	Serine/arginine-rich splicing factor 1 OS=Homo sapiens GN=SRSF1 PE=1 SV=2	Q07955	102.2	99.5	101.8	101.6	104.2	99.6	102.5	102.2	102.7
1220	Serine/arginine-rich splicing factor 10 OS=Homo sapiens GN=SRSF10 PE=1 SV=1	O75494	103.3	100.4	102	103.2	102.7	103	96.8	98.4	97.2
1221	Serine/threonine-protein kinase WNK1 OS=Homo sapiens GN=WNK1 PE=1 SV=2	Q9H4A3	87.9	85.5	90.2	98.9	100.5	102.5	106.2	105.4	107.4
1222	Serine/threonine-protein phosphatase 2A 56 kDa regulatory subunit alpha isoform OS=Homo sapiens GN=PPP2R5A PE=1 SV=1	Q15172	98.3	95.6	98.8	103	105.1	104.6	98.4	97.8	98.6
1223	Serine/threonine-protein phosphatase 6 catalytic subunit OS=Homo sapiens GN=PPP6C PE=1 SV=1	O00743	94.7	92.1	96.4	100.5	98.8	99.3	96.2	98.6	99.7
1224	Signal recognition particle 9 kDa protein OS=Homo sapiens GN=SRP9 PE=1 SV=2	P49458	102.3	99.5	98.6	109.1	105.4	105.9	97	94.6	96.6
1225	Ubiquinone biosynthesis monooxygenase COQ6, mitochondrial OS=Homo sapiens GN=COQ6 PE=1 SV=2	Q9Y2Z9	95	92.5	96.7	95.4	96.6	98.6	97.2	98.9	100.5
1226	Ubiquitin carboxyl-terminal hydrolase 5 OS=Homo sapiens GN=USP5 PE=1 SV=2	P45974	98.4	95.7	96	98.2	100.3	99.3	100.4	101.2	102.2
1227	von Willebrand factor A domain-containing protein 5A OS=Homo sapiens GN=VWA5A PE=2 SV=2	O00534	106.7	103.9	104.2	110	110	109.2	92.1	91.6	92.2
1228	V-type proton ATPase subunit S1 OS=Homo sapiens GN=ATP6AP1 PE=1 SV=2	Q15904	104.3	101.4	102.3	106.2	107.9	109.4	97.3	97.9	98.1
1229	WD repeat-containing protein 82 OS=Homo sapiens GN=WDR82 PE=1 SV=1	Q6UXN9	103.3	100.5	99	102.9	99.3	104.8	99.6	103.6	99.8
1230	28S ribosomal protein S7, mitochondrial OS=Homo sapiens GN=MRPS7 PE=1 SV=2	Q9Y2R9	98.6	96	95.5	98.6	96.8	93.5	98.1	101.3	100.4
1231	3-ketoacyl-CoA thiolase, mitochondrial OS=Homo sapiens GN=ACAA2 PE=1 SV=2	P42765	102.3	99.6	102.8	106.5	106.6	107.4	98.3	98	97.5
1232	60S ribosomal protein L37a OS=Homo sapiens GN=RPL37A PE=1 SV=2	P61513	103.1	100.4	103.8	103.2	100.2	101	96.9	97.7	98.3
1233	AP-2 complex subunit alpha-1 OS=Homo sapiens GN=AP2A1 PE=1 SV=3	O95782	94.1	91.6	90.7	96.9	93.1	99.6	105.8	101.9	108.2
1234	ATP-dependent RNA helicase DDX18 OS=Homo sapiens GN=DDX18 PE=1 SV=2	Q9NVP1	99.3	96.7	99.9	98.7	98.8	97.9	104.3	103.5	105.2
1235	Calcium and integrin-binding protein 1 OS=Homo sapiens GN=CIB1 PE=1 SV=4	Q99828	90.8	88.5	88.4	94.3	98	97.3	101.7	101.9	106.1
1236	Cat eye syndrome critical region protein 5 OS=Homo sapiens GN=CECR5 PE=1 SV=1	Q9BXW7	94.5	92	94.4	94.2	91.7	92.6	111.5	111.3	111.3
1237	Clathrin light chain B OS=Homo sapiens GN=CLTB PE=1 SV=1	P09497	91.4	89.1	90.8	91.4	92.5	89.9	113	110.8	110.5
1238	Dimethylaniline monooxygenase [N-oxide-forming] 5 OS=Homo sapiens GN=FMO5 PE=1 SV=2	P49326	96.6	94.2	92.6	109.4	107.1	109	96.4	98.1	96.7
1239	Dual oxidase 1 OS=Homo sapiens GN=DUOX1 PE=1 SV=1	Q9NRD9	105.1	102.4	107.3	105.5	103.1	107.7	78.4	86.3	82.1
1240	Far upstream element-binding protein 3 OS=Homo sapiens GN=FUBP3 PE=1 SV=2	Q96I24	101.8	99.2	101	111.9	116.2	113.8	95.1	99.5	96.6
1241	Fascin OS=Homo sapiens GN=FSCN1 PE=1 SV=3	Q16658	97.2	94.6	97.1	88.1	89.9	87	110.1	109.7	110.5
1242	Formin-binding protein 4 OS=Homo sapiens GN=FNBP4 PE=1 SV=3	Q8N3X1	90.2	87.9	94	96.8	100.4	96.6	98.7	93.3	104.3
1243	Glucose-6-phosphate 1-dehydrogenase OS=Homo sapiens GN=G6PD PE=1 SV=4	P11413	112	109	106.7	88.1	90.1	90	97.6	103.1	100.5
1244	Glycogen debranching enzyme OS=Homo sapiens GN=AGL PE=1 SV=3	P35573	112.7	109.8	112.6	89.3	88.2	86.5	97.4	95.4	97.3
1245	GMP synthase [glutamine-hydrolyzing] OS=Homo sapiens GN=GMPS PE=1 SV=1	P49915	101.6	98.9	101.7	96.3	97.6	94.9	105.4	106.2	104.9
1246	Heterogeneous nuclear ribonucleoprotein U-like protein 2 OS=Homo sapiens GN=HNRNPUL2 PE=1 SV=1	Q1KMD3	94.6	92.2	97.3	96.5	97.8	97.8	105.3	107.7	107.3
1247	MORC family CW-type zinc finger protein 3 OS=Homo sapiens GN=MORC3 PE=1 SV=3	Q14149	95.2	92.7	95.7	97.1	108	95.9	98	94	99.5
1248	NADH dehydrogenase [ubiquinone] 1 beta subcomplex subunit 4 OS=Homo sapiens GN=NDUFB4 PE=1 SV=3	O95168	92.5	90.1	92.1	97.2	95.9	95.6	97.4	99.6	98.7
1249	Nitric oxide synthase-interacting protein OS=Homo sapiens GN=NOSIP PE=1 SV=1	Q9Y314	96.3	93.7	95.8	101.5	106.2	105.1	112.1	106.6	105.1
1250	Poly(U)-binding-splicing factor PUF60 OS=Homo sapiens GN=PUF60 PE=1 SV=1	Q9UHX1	98	95.5	98.8	98.8	99.1	97.1	101.9	100.6	100.4
1251	Rab3 GTPase-activating protein catalytic subunit OS=Homo sapiens GN=RAB3GAP1 PE=1 SV=3	Q15042	97.1	94.6	97.3	97.7	95.6	95.3	102.8	108.9	101.1
1252	Ras-related protein Rab-11B OS=Homo sapiens GN=RAB11B PE=1 SV=4	Q15907	98.7	96.1	99.6	91.2	92.3	91.6	107.1	105.8	106
1253	Receptor-binding cancer antigen expressed on SiSo cells OS=Homo sapiens GN=EBAG9 PE=1 SV=1	O00559	103.8	101.1	105.9	101.6	107.2	103.1	96.7	92.8	99.1
1254	Rho-associated protein kinase 2 OS=Homo sapiens GN=ROCK2 PE=1 SV=4	O75116	99.5	97	100.2	103.2	104.8	103.8	95.6	98.6	97.8
1255	Ribosomal RNA-processing protein 8 OS=Homo sapiens GN=RRP8 PE=1 SV=2	O43159	95.8	93.3	99.5	99	94.2	102	107	96.7	100.5
1256	Signal transducing adapter molecule 1 OS=Homo sapiens GN=STAM PE=1 SV=3	Q92783	98.4	95.8	103.3	107.9	103.3	103.4	98.1	100.6	98.2
1257	SNW domain-containing protein 1 OS=Homo sapiens GN=SNW1 PE=1 SV=1	Q13573	101	98.4	101.4	96.7	97.7	96.9	100	104.2	98.3
1258	Solute carrier family 2, facilitated glucose transporter member 1 OS=Homo sapiens GN=SLC2A1 PE=1 SV=2	P11166	123.1	119.9	117.2	72.3	74.5	72.8	112.8	114	113.6
1259	Vesicle-associated membrane protein 8 OS=Homo sapiens GN=VAMP8 PE=1 SV=1	Q9BV40	89.7	87.4	94.2	89.8	89.6	84.6	108.9	110	111
1260	Zinc finger Ran-binding domain-containing protein 2 OS=Homo sapiens GN=ZRANB2 PE=1 SV=2	O95218	92.4	90.1	92.1	100.8	100.8	101.3	110.7	110.9	109
1261	39S ribosomal protein L21, mitochondrial OS=Homo sapiens GN=MRPL21 PE=1 SV=2	Q7Z2W9	94.4	92.1	93.8	104.5	100.6	101.2	104.3	101.3	110.3
1262	40S ribosomal protein S14 OS=Homo sapiens GN=RPS14 PE=1 SV=3	P62263	100.8	98.3	100.9	102.9	103.6	104	98.4	102.9	101.4
1263	40S ribosomal protein S6 OS=Homo sapiens GN=RPS6 PE=1 SV=1	P62753	99.8	97.3	101.6	108.9	104.5	107.9	104.2	104.8	100.8
1264	60S ribosomal protein L13a OS=Homo sapiens GN=RPL13A PE=1 SV=2	P40429	104.1	101.5	96.8	103.3	101.2	103	102.1	99.6	101
1265	Alcohol dehydrogenase class-3 OS=Homo sapiens GN=ADH5 PE=1 SV=4	P11766	110	107.3	112.5	111.7	112.6	108.9	86	85.4	84.4
1266	Anaphase-promoting complex subunit 7 OS=Homo sapiens GN=ANAPC7 PE=1 SV=4	Q9UJX3	87.7	85.5	90.9	95.9	95.4	97.6	91.8	105.6	94.5
1267	Calpain small subunit 1 OS=Homo sapiens GN=CAPNS1 PE=1 SV=1	P04632	96	93.6	93.4	106.9	105.7	104.9	99.8	101.1	99.1
1268	Dipeptidyl peptidase 1 OS=Homo sapiens GN=CTSC PE=1 SV=2	P53634	94.1	91.8	96.8	85.2	89.7	82.8	109	109.6	109
1269	Dynamin-1-like protein OS=Homo sapiens GN=DNM1L PE=1 SV=2	O00429	86.1	84	87.8	98.9	100.7	99.3	103.7	103.5	102.9
1270	General transcription factor 3C polypeptide 3 OS=Homo sapiens GN=GTF3C3 PE=1 SV=1	Q9Y5Q9	93.5	91.2	93.8	101.2	101.7	96.1	98.4	97.9	100.1
1271	Guanine nucleotide-binding protein subunit alpha-13 OS=Homo sapiens GN=GNA13 PE=1 SV=2	Q14344	98.5	96	97.1	102.6	102.6	105.4	93.8	95.4	99.4
1272	Immunoglobulin J chain OS=Homo sapiens GN=JCHAIN PE=1 SV=4	P01591	132.6	129.3	120	104	98.2	99.9	71.2	74.1	73.2
1273	Inositol polyphosphate 5-phosphatase OCRL-1 OS=Homo sapiens GN=OCRL PE=1 SV=3	Q01968	95.7	93.2	94.1	95.7	95.1	99.3	122.1	114	123.1
1274	Probable 2-oxoglutarate dehydrogenase E1 component DHKTD1, mitochondrial OS=Homo sapiens GN=DHTKD1 PE=1 SV=2	Q96HY7	107.4	104.8	107.5	97.6	97.3	98.1	94.2	99	98.4
1275	Programmed cell death 6-interacting protein OS=Homo sapiens GN=PDCD6IP PE=1 SV=1	Q8WUM4	107.2	104.5	102.3	103.2	102.9	103.3	93.4	94	93.4
1276	Proteasome subunit alpha type-6 OS=Homo sapiens GN=PSMA6 PE=1 SV=1	P60900	90.8	88.5	93.7	93.4	94.2	91.9	101.2	108.1	104.8
1277	Proteasome subunit beta type-8 OS=Homo sapiens GN=PSMB8 PE=1 SV=3	P28062	89.9	87.7	91.3	94.8	93.5	92.6	104.2	109.6	108.4
1278	Putative ATP-dependent RNA helicase DHX30 OS=Homo sapiens GN=DHX30 PE=1 SV=1	Q7L2E3	101.3	98.8	97.6	103.2	101	104.1	91.4	91.4	93.7
1279	Ras-related protein Rab-1A OS=Homo sapiens GN=RAB1A PE=1 SV=3	P62820	98.8	96.3	99.1	97.9	97.6	98.4	104.1	105.8	102.6
1280	RNA binding protein fox-1 homolog 1 OS=Homo sapiens GN=RBFOX1 PE=1 SV=2	Q9NWB1	102.8	100.3	101.2	102	98.1	100.6	100.5	97.3	95.8
1281	Sarcoplasmic/endoplasmic reticulum calcium ATPase 2 OS=Homo sapiens GN=ATP2A2 PE=1 SV=1	P16615	89.4	87.2	91.6	94.2	94.9	96.3	113.4	110	111.6
1282	Short/branched chain specific acyl-CoA dehydrogenase, mitochondrial OS=Homo sapiens GN=ACADSB PE=1 SV=1	P45954	110.9	108.1	112.7	97.9	99.1	96.3	90.2	96.8	93.6
1283	Splicing factor 3A subunit 1 OS=Homo sapiens GN=SF3A1 PE=1 SV=1	Q15459	103.4	100.8	101.5	94.9	97.8	97.9	98.4	100.7	99.4
1284	U3 small nucleolar RNA-associated protein 6 homolog OS=Homo sapiens GN=UTP6 PE=2 SV=2	Q9NYH9	88.7	86.5	86.8	92.3	97.1	107.8	100.1	105.1	100.7
1285	UPF0317 protein C14orf159, mitochondrial OS=Homo sapiens GN=C14orf159 PE=1 SV=2	Q7Z3D6	96	93.6	90.8	97.7	98.8	99.6	111.9	102.3	110.5
1286	40S ribosomal protein S11 OS=Homo sapiens GN=RPS11 PE=1 SV=3	P62280	98.9	96.6	100.6	100.5	102.8	99.5	100.4	101.1	100.6
1287	40S ribosomal protein S4, X isoform OS=Homo sapiens GN=RPS4X PE=1 SV=2	P62701	101.3	98.9	101.1	99.4	100.5	99.2	102.5	105.3	101
1288	40S ribosomal protein S7 OS=Homo sapiens GN=RPS7 PE=1 SV=1	P62081	104.8	102.3	96.9	101.8	105.5	96.1	101.1	102.3	93.9
1289	Adenylosuccinate synthetase isozyme 2 OS=Homo sapiens GN=ADSS PE=1 SV=3	P30520	95	92.7	99.1	97.6	98	97	102	103.4	100.4
1290	Alpha-1-acid glycoprotein 1 OS=Homo sapiens GN=ORM1 PE=1 SV=1	P02763	102.4	100	98.9	91.3	90.4	88.6	98.4	107.3	104.9
1291	Battenin OS=Homo sapiens GN=CLN3 PE=1 SV=1	Q13286	110	107.3	106.9	107.4	109	112.5	108.4	102.1	95.9
1292	Beta-centractin OS=Homo sapiens GN=ACTR1B PE=1 SV=1	P42025	114.3	111.6	102.5	106.4	109.3	106.3	114	120.4	115.2
1293	Carnitine O-acetyltransferase OS=Homo sapiens GN=CRAT PE=1 SV=5	P43155	93.8	91.6	91.7	93.6	91.8	92.5	109.6	108.3	106
1294	Cullin-2 OS=Homo sapiens GN=CUL2 PE=1 SV=2	Q13617	93.7	91.4	98.6	97	97.4	103.5	95	95.5	99.4
1295	Dehydrogenase/reductase SDR family member 7 OS=Homo sapiens GN=DHRS7 PE=1 SV=1	Q9Y394	105.9	103.3	102.2	89.9	89.6	89.7	106	103.2	102.4
1296	Dyslexia-associated protein KIAA0319-like protein OS=Homo sapiens GN=KIAA0319L PE=1 SV=2	Q8IZA0	91.1	88.9	89.4	96	101.1	100.4	108.1	106.2	112.3
1297	Ethylmalonyl-CoA decarboxylase OS=Homo sapiens GN=ECHDC1 PE=1 SV=2	Q9NTX5	120.7	117.8	121.2	111.5	109.6	110.8	76.9	73.2	75.3
1298	Glutaminase kidney isoform, mitochondrial OS=Homo sapiens GN=GLS PE=1 SV=1	O94925	120.8	117.9	117.2	70.7	73.5	70.6	108.1	106.5	105.2
1299	Heterogeneous nuclear ribonucleoprotein Q OS=Homo sapiens GN=SYNCRIP PE=1 SV=2	O60506	102.5	100	101.9	99.1	99.5	99.9	100.8	101.9	98.8
1300	Histone H2A type 2-B OS=Homo sapiens GN=HIST2H2AB PE=1 SV=3	Q8IUE6	91.7	89.5	96.2	102.6	100.1	102.1	82.4	91.4	86.6
1301	Host cell factor 1 OS=Homo sapiens GN=HCFC1 PE=1 SV=2	P51610	99.5	97.1	98.3	100.7	101.2	103.1	95.7	95.8	96.4
1302	Immunoglobulin heavy variable 5-51 OS=Homo sapiens GN=IGHV5-51 PE=3 SV=1	A0A0C4DH38	121.6	118.6	120.5	99.6	97.4	92.4	80	83.9	77.8
1303	Immunoglobulin kappa variable 3D-11 OS=Homo sapiens GN=IGKV3D-11 PE=3 SV=6	A0A0A0MRZ8	101.6	99.2	99.2	98	95.2	93.7	88.2	87.3	89
1304	Interleukin enhancer-binding factor 3 OS=Homo sapiens GN=ILF3 PE=1 SV=3	Q12906	100.8	98.4	103.7	100.6	100.6	99.5	100.1	102	100.7
1305	Intersectin-2 OS=Homo sapiens GN=ITSN2 PE=1 SV=3	Q9NZM3	102.5	100	105.4	96.9	96.4	100.2	91.6	94	93.8
1306	NADH dehydrogenase [ubiquinone] 1 beta subcomplex subunit 9 OS=Homo sapiens GN=NDUFB9 PE=1 SV=3	Q9Y6M9	95.5	93.3	96.1	100.9	102.9	103.4	95.3	98.9	98.5
1307	NADPH--cytochrome P450 reductase OS=Homo sapiens GN=POR PE=1 SV=2	P16435	104.5	102	107.6	101.5	102	100.2	96.1	94.3	95.2
1308	NSFL1 cofactor p47 OS=Homo sapiens GN=NSFL1C PE=1 SV=2	Q9UNZ2	94.4	92.2	92.3	101.1	101.2	101.9	101.5	102.3	104.9
1309	Nuclear-interacting partner of ALK OS=Homo sapiens GN=ZC3HC1 PE=1 SV=1	Q86WB0	96.4	94.1	92.5	95.5	91.2	99.8	99.7	99.9	99.1
1310	Ras-related protein Rab-5C OS=Homo sapiens GN=RAB5C PE=1 SV=2	P51148	103	100.5	104.1	104.1	104.2	101.9	105.3	100.3	103
1311	RNA-binding protein Musashi homolog 2 OS=Homo sapiens GN=MSI2 PE=1 SV=1	Q96DH6	101	98.5	104.6	110.5	109.3	109.7	91.8	92.5	90.5
1312	Serine/threonine-protein phosphatase 2B catalytic subunit alpha isoform OS=Homo sapiens GN=PPP3CA PE=1 SV=1	Q08209	103.2	100.7	102.2	104.2	104.9	103.4	98.7	99.2	102.2
1313	Sorting nexin-8 OS=Homo sapiens GN=SNX8 PE=1 SV=1	Q9Y5X2	85.2	83.1	81.4	109	106.9	108.9	96.5	99.8	94.9
1314	Spliceosome RNA helicase DDX39B OS=Homo sapiens GN=DDX39B PE=1 SV=1	Q13838	100.6	98.2	99.4	106.1	108	102.1	101.7	101.3	98.1
1315	UPF0577 protein KIAA1324 OS=Homo sapiens GN=KIAA1324 PE=2 SV=2	Q6UXG2	106.3	103.8	103	95.9	93.7	97.3	106.8	109.1	106.9
1316	WD repeat-containing protein 5 OS=Homo sapiens GN=WDR5 PE=1 SV=1	P61964	93.1	90.9	91.8	98.4	101.3	100	99.2	104.8	103.9
1317	6-phosphogluconolactonase OS=Homo sapiens GN=PGLS PE=1 SV=2	O95336	105.3	102.9	102.4	95.3	94.4	94.7	108.1	105.2	106.4
1318	Actin-related protein 2/3 complex subunit 4 OS=Homo sapiens GN=ARPC4 PE=1 SV=3	P59998	108.6	106.1	106.2	101.7	103	103.6	94.1	91.9	92
1319	Activity-dependent neuroprotector homeobox protein OS=Homo sapiens GN=ADNP PE=1 SV=1	Q9H2P0	95.1	92.9	92.8	102.4	102.6	103.2	102.8	103.3	103.3
1320	Adrenodoxin, mitochondrial OS=Homo sapiens GN=FDX1 PE=1 SV=1	P10109	105.1	102.6	109.9	97.8	102	95.9	101.1	103.2	100.5
1321	Afamin OS=Homo sapiens GN=AFM PE=1 SV=1	P43652	113.7	111.1	108.6	97.6	97.7	95.1	90.1	88.4	91.3
1322	Charged multivesicular body protein 4a OS=Homo sapiens GN=CHMP4A PE=1 SV=3	Q9BY43	95.1	92.9	98.2	94.9	92.8	94.5	106	104.7	105.2
1323	CSC1-like protein 2 OS=Homo sapiens GN=TMEM63B PE=1 SV=1	Q5T3F8	97.6	95.3	95.5	106.6	112.1	106.6	85.4	92.6	91.2
1324	Dipeptidyl peptidase 9 OS=Homo sapiens GN=DPP9 PE=1 SV=3	Q86TI2	98.5	96.2	93.4	97.1	100.2	97.7	101.1	103.9	101.1
1325	Disco-interacting protein 2 homolog A OS=Homo sapiens GN=DIP2A PE=1 SV=2	Q14689	98.8	96.6	103	100.4	104	103.1	92.4	94	93.7
1326	Eukaryotic translation initiation factor 2 subunit 1 OS=Homo sapiens GN=EIF2S1 PE=1 SV=3	P05198	98.9	96.6	99.3	91.5	94.1	92.7	101.8	102.2	100.7
1327	Exocyst complex component 6B OS=Homo sapiens GN=EXOC6B PE=1 SV=3	Q9Y2D4	92.3	90.2	100.6	93.4	93.3	93.6	104.7	107.4	110.7
1328	Gamma-glutamyl hydrolase OS=Homo sapiens GN=GGH PE=1 SV=2	Q92820	80.7	78.9	81.2	89.7	91.1	91.1	113.9	118	117.5
1329	Glycogen synthase kinase-3 alpha OS=Homo sapiens GN=GSK3A PE=1 SV=2	P49840	104	101.6	102.5	98.3	99.7	98.3	90.4	96.6	95
1330	Inter-alpha-trypsin inhibitor heavy chain H4 OS=Homo sapiens GN=ITIH4 PE=1 SV=4	Q14624	121.6	118.8	119.9	99.1	98.3	98.1	82.2	82	82.5
1331	Lamina-associated polypeptide 2, isoforms beta/gamma OS=Homo sapiens GN=TMPO PE=1 SV=2	P42167	93.8	91.6	94.6	109.9	112	109.2	94.7	96.2	94.2
1332	Lamin-B1 OS=Homo sapiens GN=LMNB1 PE=1 SV=2	P20700	95.8	93.5	96.6	103.3	104.9	102.4	100.3	100.5	101
1333	Nucleobindin-1 OS=Homo sapiens GN=NUCB1 PE=1 SV=4	Q02818	97.8	95.6	97.2	92.2	93.4	94	108.5	111.6	107.2
1334	Peroxisomal multifunctional enzyme type 2 OS=Homo sapiens GN=HSD17B4 PE=1 SV=3	P51659	121.1	118.3	117.9	92.8	92.9	93.7	92.2	91.2	93.6
1335	Phenylalanine--tRNA ligase, mitochondrial OS=Homo sapiens GN=FARS2 PE=1 SV=1	O95363	80.3	78.5	83.1	89.2	92.5	99.5	119.1	117.1	109.4
1336	Phosphomevalonate kinase OS=Homo sapiens GN=PMVK PE=1 SV=3	Q15126	95	92.8	94.8	105.5	105.6	104.2	96.1	91.5	93.6
1337	Probable ubiquitin carboxyl-terminal hydrolase FAF-X OS=Homo sapiens GN=USP9X PE=1 SV=3	Q93008	97.5	95.3	94.9	97.1	96.2	97	102.5	102.6	103.1
1338	Proteasome activator complex subunit 2 OS=Homo sapiens GN=PSME2 PE=1 SV=4	Q9UL46	95.2	93	89.1	91.8	91.6	92.9	111.8	113.2	109.7
1339	Protein S100-A4 OS=Homo sapiens GN=S100A4 PE=1 SV=1	P26447	104.9	102.5	106.6	90.8	91.6	91.8	106.9	104.3	105.7
1340	Pyruvate dehydrogenase E1 component subunit alpha, somatic form, mitochondrial OS=Homo sapiens GN=PDHA1 PE=1 SV=3	P08559	107.1	104.7	103.6	108.6	104.4	107.2	91.8	95.6	94.2
1341	Ran-specific GTPase-activating protein OS=Homo sapiens GN=RANBP1 PE=1 SV=1	P43487	98	95.7	97	94.5	95.1	97.9	105.4	102.1	102.6
1342	SH3 domain-binding glutamic acid-rich-like protein OS=Homo sapiens GN=SH3BGRL PE=1 SV=1	O75368	111.6	109.1	112.2	107.6	105.7	109	84.8	88	85.7
1343	Structural maintenance of chromosomes protein 3 OS=Homo sapiens GN=SMC3 PE=1 SV=2	Q9UQE7	100.4	98	99.7	104.5	104.6	104	96.3	98.3	95.8
1344	Suppressor of tumorigenicity 14 protein OS=Homo sapiens GN=ST14 PE=1 SV=2	Q9Y5Y6	104.9	102.5	106.6	95.2	101.5	114.6	84	87.5	93.7
1345	Ubiquitin fusion degradation protein 1 homolog OS=Homo sapiens GN=UFD1L PE=1 SV=3	Q92890	97.6	95.4	97.7	98.4	101.1	99.9	99.4	93.2	97.5
1346	Actin-related protein 2/3 complex subunit 1B OS=Homo sapiens GN=ARPC1B PE=1 SV=3	O15143	105.8	103.5	103.8	101.7	98.8	97.9	98.3	98.9	97.9
1347	Alpha-actinin-4 OS=Homo sapiens GN=ACTN4 PE=1 SV=2	O43707	107.8	105.3	104.7	99.2	98.9	98.5	99.9	100.7	101.8
1348	Ataxin-2-like protein OS=Homo sapiens GN=ATXN2L PE=1 SV=2	Q8WWM7	104.4	102	102.8	92.7	92.9	91.9	100.2	103.3	99.9
1349	Carcinoembryonic antigen-related cell adhesion molecule 1 OS=Homo sapiens GN=CEACAM1 PE=1 SV=2	P13688	94.5	92.5	98.6	107.8	99	94.1	116.3	111	116.8
1350	CDGSH iron-sulfur domain-containing protein 2 OS=Homo sapiens GN=CISD2 PE=1 SV=1	Q8N5K1	97.2	95	97.3	91.6	92.7	93.2	106.7	106.3	104.4
1351	Collagen alpha-1(III) chain OS=Homo sapiens GN=COL3A1 PE=1 SV=4	P02461	112.6	110.1	112.2	118.9	105.6	118.1	78.3	77.9	83.5
1352	Erbin OS=Homo sapiens GN=ERBIN PE=1 SV=2	Q96RT1	103.6	101.4	102.7	101.7	101.5	98.6	101.6	101.1	100.9
1353	Eukaryotic translation initiation factor 5B OS=Homo sapiens GN=EIF5B PE=1 SV=4	O60841	104.9	102.5	104.3	93.4	95.1	93.3	97	99.4	99.5
1354	Glutathione synthetase OS=Homo sapiens GN=GSS PE=1 SV=1	P48637	88.5	86.6	86.6	87.6	89.9	88.4	117.1	119	115.6
1355	Glycerol kinase OS=Homo sapiens GN=GK PE=1 SV=3	P32189	119.3	116.6	122.7	112.1	112.1	108.8	74.5	73.9	75
1356	Guanine nucleotide-binding protein G(I)/G(S)/G(T) subunit beta-2 OS=Homo sapiens GN=GNB2 PE=1 SV=3	P62879	108.1	105.7	105.7	109	106.8	108.7	89.3	92.8	93.2
1357	Heterochromatin protein 1-binding protein 3 OS=Homo sapiens GN=HP1BP3 PE=1 SV=1	Q5SSJ5	95.5	93.4	95.2	108.3	107.3	106.5	97.3	102.1	99.1
1358	LanC-like protein 1 OS=Homo sapiens GN=LANCL1 PE=1 SV=1	O43813	123.3	120.5	112.6	100.9	96.9	99.2	85.9	89.7	86.1
1359	Melanoma-associated antigen D2 OS=Homo sapiens GN=MAGED2 PE=1 SV=2	Q9UNF1	83.9	82.1	82.5	103.5	98.8	102.4	105.7	107.5	107.9
1360	MMS19 nucleotide excision repair protein homolog OS=Homo sapiens GN=MMS19 PE=1 SV=2	Q96T76	96.5	94.4	99.7	108.2	104.7	108	103.2	98.2	98.4
1361	Nucleolar protein 56 OS=Homo sapiens GN=NOP56 PE=1 SV=4	O00567	98.6	96.5	100.3	100.2	102.2	99.4	100.5	98.3	101.5
1362	Omega-amidase NIT2 OS=Homo sapiens GN=NIT2 PE=1 SV=1	Q9NQR4	106.6	104.2	104.8	98.5	96.7	98.4	92.1	96	95.6
1363	Protoporphyrinogen oxidase OS=Homo sapiens GN=PPOX PE=1 SV=1	P50336	92.3	90.3	91.9	100	104.2	100.9	103.8	105	100.8
1364	Pumilio homolog 1 OS=Homo sapiens GN=PUM1 PE=1 SV=3	Q14671	88	86	89.6	104.4	103.4	104.2	97.5	101.9	98.7
1365	Ras-related protein Rab-5A OS=Homo sapiens GN=RAB5A PE=1 SV=2	P20339	93.1	91.1	89	101.7	100	98.6	96	97.2	94.9
1366	RNA demethylase ALKBH5 OS=Homo sapiens GN=ALKBH5 PE=1 SV=2	Q6P6C2	95.6	93.4	95.5	104.5	103.8	106.1	101.6	111.9	111.4
1367	Sorbin and SH3 domain-containing protein 1 OS=Homo sapiens GN=SORBS1 PE=1 SV=3	Q9BX66	109.6	107.2	107.5	109.5	109.6	110	85.6	86.4	85.6
1368	Talin-1 OS=Homo sapiens GN=TLN1 PE=1 SV=3	Q9Y490	109.6	107.2	110	107	106.3	107.8	88.5	88.1	88.6
1369	Tetratricopeptide repeat protein 4 OS=Homo sapiens GN=TTC4 PE=1 SV=3	O95801	97.7	95.5	96.9	98.5	91.2	97.6	100.4	102.3	100.3
1370	Triosephosphate isomerase OS=Homo sapiens GN=TPI1 PE=1 SV=3	P60174	84.1	82.3	82.8	94.4	93	92.9	119.1	119	117.3
1371	Utrophin OS=Homo sapiens GN=UTRN PE=1 SV=2	P46939	102.5	100.2	99.1	104.4	104.2	106.2	93.3	94.3	95.6
1372	Zinc finger CCHC domain-containing protein 8 OS=Homo sapiens GN=ZCCHC8 PE=1 SV=2	Q6NZY4	95.2	93.1	97	104	103.4	105.2	95.3	91.1	96.5
1373	17-beta-hydroxysteroid dehydrogenase type 6 OS=Homo sapiens GN=HSD17B6 PE=1 SV=1	O14756	103.7	101.5	105.5	100.6	103.9	101.1	92.8	93.3	95.4
1374	39S ribosomal protein L50, mitochondrial OS=Homo sapiens GN=MRPL50 PE=1 SV=2	Q8N5N7	101.7	99.6	96.5	95.9	86.2	91.2	100.9	106.6	99.1
1375	Acyl-protein thioesterase 2 OS=Homo sapiens GN=LYPLA2 PE=1 SV=1	O95372	91.8	89.8	93	96.4	98	96	108.9	110.8	110
1376	Adapter protein CIKS OS=Homo sapiens GN=TRAF3IP2 PE=1 SV=3	O43734	120.4	117.9	120.6	118.5	157.5	111.6	85.5	94.2	73.7
1377	B box and SPRY domain-containing protein OS=Homo sapiens GN=BSPRY PE=2 SV=1	Q5W0U4	101.8	99.6	102.9	106.2	110.6	110	94.7	94.6	97.1
1378	CAAX prenyl protease 1 homolog OS=Homo sapiens GN=ZMPSTE24 PE=1 SV=2	O75844	100.8	98.7	98.1	94.1	96.2	93.4	106.8	107.3	106.4
1379	Calcium/calmodulin-dependent protein kinase type II subunit delta OS=Homo sapiens GN=CAMK2D PE=1 SV=3	Q13557	92.8	90.9	92.6	96.5	97.3	98.9	108.3	108.1	110.8
1380	Coiled-coil domain-containing protein 6 OS=Homo sapiens GN=CCDC6 PE=1 SV=2	Q16204	95.7	93.6	99.9	105.7	107.8	104.2	95.8	92.8	96.9
1381	Collagen alpha-2(V) chain OS=Homo sapiens GN=COL5A2 PE=1 SV=3	P05997	119.7	117.2	118.7	118.3	112.8	119.9	78.5	81.2	85.9
1382	Complement C4-B OS=Homo sapiens GN=C4B PE=1 SV=2	P0C0L5	116.5	114	114.4	92.2	93.5	91.2	89.3	92.2	90.6
1383	Eukaryotic translation initiation factor 4B OS=Homo sapiens GN=EIF4B PE=1 SV=2	P23588	95.3	93.4	96	102.7	103.7	102.4	96.3	100.7	98.5
1384	Hemopexin OS=Homo sapiens GN=HPX PE=1 SV=2	P02790	116.4	114	114.5	94.3	95	94.9	87.6	90.1	88
1385	Hepatoma-derived growth factor OS=Homo sapiens GN=HDGF PE=1 SV=1	P51858	99.4	97.3	99.9	104.2	107.3	104.9	93.4	96.2	95.7
1386	Intraflagellar transport protein 57 homolog OS=Homo sapiens GN=IFT57 PE=1 SV=1	Q9NWB7	102.5	100.4	100.8	93.5	93.5	94.4	97.8	98.8	91.5
1387	Junction plakoglobin OS=Homo sapiens GN=JUP PE=1 SV=3	P14923	101.9	99.7	104	98.3	102.1	99.1	98.1	98.8	97.5
1388	Macrophage mannose receptor 1 OS=Homo sapiens GN=MRC1 PE=1 SV=1	P22897	118.3	115.8	119.9	98.9	100.9	102.6	87.4	90.1	87.8
1389	Methylmalonyl-CoA mutase, mitochondrial OS=Homo sapiens GN=MUT PE=1 SV=4	P22033	97.5	95.5	98.6	92.8	94.4	93.8	106.7	103.3	104.7
1390	Microtubule-associated protein RP/EB family member 1 OS=Homo sapiens GN=MAPRE1 PE=1 SV=3	Q15691	98.3	96.2	95.6	90.4	94.4	91.9	104.1	106.3	103.3
1391	NADH-ubiquinone oxidoreductase chain 4 OS=Homo sapiens GN=MT-ND4 PE=1 SV=1	P03905	96.5	94.5	97.2	97.6	99.4	99.6	107.3	104.4	108.3
1392	Neutral amino acid transporter B(0) OS=Homo sapiens GN=SLC1A5 PE=1 SV=2	Q15758	88.9	87	94.1	106.1	111	110.4	104.6	100.7	104.1
1393	Nucleolar protein 58 OS=Homo sapiens GN=NOP58 PE=1 SV=1	Q9Y2X3	100.3	98.3	98.2	99.9	99.4	99.2	97.4	98.1	98.8
1394	Nucleosome assembly protein 1-like 4 OS=Homo sapiens GN=NAP1L4 PE=1 SV=1	Q99733	100	98	102.9	102	108.9	103.4	92.3	94.5	94.5
1395	Palmitoyltransferase ZDHHC13 OS=Homo sapiens GN=ZDHHC13 PE=1 SV=3	Q8IUH4	100.4	98.3	95.8	103.2	100.1	107	99.3	103.4	102.2
1396	Proline dehydrogenase 1, mitochondrial OS=Homo sapiens GN=PRODH PE=1 SV=3	O43272	93.8	91.8	93.3	117.3	117.5	118.1	91.6	93.1	92.8
1397	Reticulon-4 OS=Homo sapiens GN=RTN4 PE=1 SV=2	Q9NQC3	99.5	97.4	102	96.5	100.3	98.1	101.9	103.2	103
1398	Retinal dehydrogenase 1 OS=Homo sapiens GN=ALDH1A1 PE=1 SV=2	P00352	122.1	119.5	121.8	110.9	109.3	108.5	77.8	77.7	77.2
1399	Retinoic acid receptor RXR-beta OS=Homo sapiens GN=RXRB PE=1 SV=2	P28702	102.3	100.2	108.2	106.9	104.9	106.4	98.8	106.4	106.2
1400	Ribosome production factor 2 homolog OS=Homo sapiens GN=RPF2 PE=1 SV=2	Q9H7B2	101.2	99	102.5	103.6	102.6	103.2	101.9	107.3	101.9
1401	rRNA 2'-O-methyltransferase fibrillarin OS=Homo sapiens GN=FBL PE=1 SV=2	P22087	102.5	100.3	100.7	102.9	101.8	102.3	100.6	100.1	101.2
1402	Specifically androgen-regulated gene protein OS=Homo sapiens GN=SARG PE=1 SV=2	Q9BW04	106.2	104	105.4	115.2	114.4	116	83.2	83.8	82.7
1403	Translation machinery-associated protein 7 OS=Homo sapiens GN=TMA7 PE=1 SV=1	Q9Y2S6	115.5	113.2	112.1	109.2	105.1	102	80.9	83.4	81.5
1404	Trifunctional enzyme subunit alpha, mitochondrial OS=Homo sapiens GN=HADHA PE=1 SV=2	P40939	93.8	91.8	93.1	95.7	95.9	95.1	110.1	110.1	109.7
1405	Tripeptidyl-peptidase 2 OS=Homo sapiens GN=TPP2 PE=1 SV=4	P29144	100.7	98.6	101.2	100.9	101.2	99.5	97.3	98.1	98.9
1406	Very-long-chain 3-oxoacyl-CoA reductase OS=Homo sapiens GN=HSD17B12 PE=1 SV=2	Q53GQ0	102.4	100.2	102.6	95.9	97.4	96.7	97.6	98.3	99.2
1407	V-type proton ATPase subunit E 1 OS=Homo sapiens GN=ATP6V1E1 PE=1 SV=1	P36543	104.9	102.6	108.9	91.3	92.5	88.8	99.8	99.1	101.6
1408	14-3-3 protein eta OS=Homo sapiens GN=YWHAH PE=1 SV=4	Q04917	100	98	99.8	98.9	99.5	98.2	106	108.8	106.3
1409	26S protease regulatory subunit 4 OS=Homo sapiens GN=PSMC1 PE=1 SV=1	P62191	96.4	94.5	95.5	95.9	95.9	96	104.8	106.3	104.7
1410	28S ribosomal protein S29, mitochondrial OS=Homo sapiens GN=DAP3 PE=1 SV=1	P51398	91.5	89.7	90	92.3	96.8	95	106	109.5	107.1
1411	40S ribosomal protein S16 OS=Homo sapiens GN=RPS16 PE=1 SV=2	P62249	105.4	103.2	102.7	101	100.9	102	99.3	104.4	100.8
1412	5'-AMP-activated protein kinase subunit gamma-1 OS=Homo sapiens GN=PRKAG1 PE=1 SV=1	P54619	104.5	102.4	101.9	105.8	105.7	106.2	90.8	95.8	90.6
1413	60S ribosomal protein L7 OS=Homo sapiens GN=RPL7 PE=1 SV=1	P18124	104.3	102.3	104.6	99.9	101	98.6	96.4	99.3	96.9
1414	Acid ceramidase OS=Homo sapiens GN=ASAH1 PE=1 SV=5	Q13510	86.8	85	86.9	107.8	108.5	108.4	102.8	103.3	100.3
1415	Calcium uptake protein 2, mitochondrial OS=Homo sapiens GN=MICU2 PE=1 SV=2	Q8IYU8	92.3	90.4	96.1	94.2	101.3	97.9	101.5	97.5	97.3
1416	Calponin-3 OS=Homo sapiens GN=CNN3 PE=1 SV=1	Q15417	104.1	102	103.9	92.3	91.6	92.7	106.7	104.2	102.9
1417	DDB1- and CUL4-associated factor 8 OS=Homo sapiens GN=DCAF8 PE=1 SV=1	Q5TAQ9	99.4	97.4	99.2	104	104.9	100.9	94.4	93.1	92.6
1418	Dihydropyrimidinase-related protein 3 OS=Homo sapiens GN=DPYSL3 PE=1 SV=1	Q14195	92.5	90.6	92.5	92.1	94.7	94.1	106.2	105.6	106.9
1419	DNA-directed RNA polymerase II subunit RPB2 OS=Homo sapiens GN=POLR2B PE=1 SV=1	P30876	99.9	97.9	99.3	103.9	109	103.2	97.5	99.5	99.3
1420	Dual specificity protein phosphatase 23 OS=Homo sapiens GN=DUSP23 PE=1 SV=1	Q9BVJ7	97.5	95.5	96.8	108.9	108	110.4	96.8	93.3	94.2
1421	Glycerol-3-phosphate dehydrogenase, mitochondrial OS=Homo sapiens GN=GPD2 PE=1 SV=3	P43304	86	84.3	83.4	90.7	92.4	92.9	118.1	118.7	120.4
1422	Histamine N-methyltransferase OS=Homo sapiens GN=HNMT PE=1 SV=1	P50135	91.8	90	92.8	120	115.2	117.9	86.5	86.5	85.7
1423	Histone H1.0 OS=Homo sapiens GN=H1F0 PE=1 SV=3	P07305	98.2	96.3	97.2	126.6	121.6	124.3	87.9	87.6	88.8
1424	Hsc70-interacting protein OS=Homo sapiens GN=ST13 PE=1 SV=2	P50502	101.4	99.5	102.7	92	92.5	91.6	103.8	103.4	102.1
1425	Integrin alpha-3 OS=Homo sapiens GN=ITGA3 PE=1 SV=5	P26006	107.5	105.3	104.1	105.5	106.4	106.4	90.4	91.3	91.6
1426	Integrin alpha-V OS=Homo sapiens GN=ITGAV PE=1 SV=2	P06756	93.7	91.8	93.3	85.2	89.4	88.6	115.4	117.2	118.3
1427	Interferon regulatory factor 2-binding protein 1 OS=Homo sapiens GN=IRF2BP1 PE=1 SV=1	Q8IU81	96.8	94.9	99.4	99.5	99.6	99.9	97.9	101	98.4
1428	Kinesin-associated protein 3 OS=Homo sapiens GN=KIFAP3 PE=1 SV=2	Q92845	89.5	87.8	86.5	94.7	95.9	97	88.5	100	103.6
1429	Melanoma inhibitory activity protein 2 OS=Homo sapiens GN=MIA2 PE=1 SV=4	Q96PC5	95.7	93.7	90.8	98	95	96.6	102.2	103.4	105.2
1430	Mitochondrial pyruvate carrier 2 OS=Homo sapiens GN=MPC2 PE=1 SV=1	O95563	112.3	110.1	113.3	99.6	102	99.1	90.8	95.1	94.8
1431	Plexin-B2 OS=Homo sapiens GN=PLXNB2 PE=1 SV=3	O15031	106.1	104	111.7	103.8	102.6	104.2	85.7	87.2	87.7
1432	Prelamin-A/C OS=Homo sapiens GN=LMNA PE=1 SV=1	P02545	94	92.1	93.2	122.7	121.1	122.6	92.5	93	91.2
1433	Ras-related protein Rab-3C OS=Homo sapiens GN=RAB3C PE=2 SV=1	Q96E17	96.6	94.7	93.4	95.4	96.6	93.9	106.4	106.9	105.4
1434	Ras-related protein Rab-9A OS=Homo sapiens GN=RAB9A PE=1 SV=1	P51151	93.5	91.6	97.8	97.8	99.1	95.6	113.1	110.8	116.3
1435	Ribonuclease UK114 OS=Homo sapiens GN=HRSP12 PE=1 SV=1	P52758	98.9	96.9	99.9	100.5	104.3	105.6	104.5	114.8	108
1436	Serrate RNA effector molecule homolog OS=Homo sapiens GN=SRRT PE=1 SV=1	Q9BXP5	94.4	92.5	93.6	95.3	99.4	97.8	106.2	109.4	106.5
1437	Sodium/potassium-transporting ATPase subunit alpha-1 OS=Homo sapiens GN=ATP1A1 PE=1 SV=1	P05023	90.5	88.6	91.1	100.5	100.2	102.1	110.5	108.8	110.5
1438	S-phase kinase-associated protein 1 OS=Homo sapiens GN=SKP1 PE=1 SV=2	P63208	97.5	95.5	98.5	94.1	96	92.8	106.6	102.3	102.8
1439	Succinate dehydrogenase [ubiquinone] flavoprotein subunit, mitochondrial OS=Homo sapiens GN=SDHA PE=1 SV=2	P31040	85.2	83.5	85.2	88.5	88.5	88.8	118.5	118.5	119.6
1440	Syntaxin-16 OS=Homo sapiens GN=STX16 PE=1 SV=3	O14662	99.9	98	98.8	109.6	108.7	111.5	109.3	114	105
1441	Translocon-associated protein subunit alpha OS=Homo sapiens GN=SSR1 PE=1 SV=3	P43307	101.3	99.3	101.3	102.3	105.2	101.3	104.8	102	102.3
1442	UDP-glucose 4-epimerase OS=Homo sapiens GN=GALE PE=1 SV=2	Q14376	88	86.3	88.4	112.1	112.8	113	104.9	101.5	103.6
1443	Vacuolar protein sorting-associated protein 41 homolog OS=Homo sapiens GN=VPS41 PE=1 SV=3	P49754	102.2	100.2	103.5	106.5	100.7	105.2	94.1	96.6	97.4
1444	14-3-3 protein sigma OS=Homo sapiens GN=SFN PE=1 SV=1	P31947	92.8	91	93.4	107.8	110.2	109.3	102.5	103	102
1445	40S ribosomal protein S27-like OS=Homo sapiens GN=RPS27L PE=1 SV=3	Q71UM5	103.8	101.8	99.5	103.8	97.1	94.2	99.4	97	95
1446	5'-nucleotidase OS=Homo sapiens GN=NT5E PE=1 SV=1	P21589	130.7	128.1	135.4	96.3	99	96.9	76.5	75.1	77.3
1447	60S ribosomal protein L19 OS=Homo sapiens GN=RPL19 PE=1 SV=1	P84098	106.9	104.9	111.4	103.7	102.9	100.7	99.9	99.4	94.3
1448	Anion exchange protein 2 OS=Homo sapiens GN=SLC4A2 PE=1 SV=4	P04920	119.8	117.5	117.2	104.8	108.2	104.1	87.1	88.9	89.5
1449	AP-1 complex subunit gamma-1 OS=Homo sapiens GN=AP1G1 PE=1 SV=5	O43747	90.5	88.8	91.8	98.9	102.5	100.3	110.1	109	106.5
1450	Coatomer subunit beta' OS=Homo sapiens GN=COPB2 PE=1 SV=2	P35606	100.6	98.6	96.9	103.9	102.1	104	100.7	103.2	101.9
1451	Creatine kinase B-type OS=Homo sapiens GN=CKB PE=1 SV=1	P12277	116	113.8	117.5	98.8	104.1	92.8	87.5	89.7	84.5
1452	Derlin-1 OS=Homo sapiens GN=DERL1 PE=1 SV=1	Q9BUN8	99.9	98	103.1	124.8	120.1	117.9	98.9	95.1	95
1453	E3 ubiquitin-protein ligase HECTD3 OS=Homo sapiens GN=HECTD3 PE=1 SV=1	Q5T447	95.9	94	96.5	105.1	102.7	102.4	95.9	97.2	101.4
1454	Electron transfer flavoprotein subunit alpha, mitochondrial OS=Homo sapiens GN=ETFA PE=1 SV=1	P13804	91.4	89.6	92.7	91	92.2	91.4	113	114.4	111.1
1455	Eukaryotic translation initiation factor 3 subunit H OS=Homo sapiens GN=EIF3H PE=1 SV=1	O15372	97.9	96.1	98.5	107.1	102.5	111.4	98	96.2	98.2
1456	Ferritin light chain OS=Homo sapiens GN=FTL PE=1 SV=2	P02792	132.9	130.4	130.3	82.8	82.9	80.6	93.5	93.7	94.4
1457	Four and a half LIM domains protein 3 OS=Homo sapiens GN=FHL3 PE=1 SV=4	Q13643	96.6	94.7	96.4	122.1	113.5	117.9	94.6	103.5	97.4
1458	Heterogeneous nuclear ribonucleoprotein D0 OS=Homo sapiens GN=HNRNPD PE=1 SV=1	Q14103	97.6	95.7	95.3	107.1	108.6	104.3	105.7	98.8	96.9
1459	Immunoglobulin lambda variable 7-46 OS=Homo sapiens GN=IGLV7-46 PE=3 SV=4	A0A075B6I9	89.8	88.2	100.7	104.1	103.1	99.9	92.3	90.2	99.3
1460	Immunoglobulin lambda variable 8-61 OS=Homo sapiens GN=IGLV8-61 PE=3 SV=7	A0A075B6I0	131.6	129.2	132	90.1	93.8	89.9	80.3	82.8	81.4
1461	Major vault protein OS=Homo sapiens GN=MVP PE=1 SV=4	Q14764	97.8	95.9	98.6	92.3	93.2	92.8	108	108.6	108.8
1462	Mediator of RNA polymerase II transcription subunit 16 OS=Homo sapiens GN=MED16 PE=1 SV=2	Q9Y2X0	92.1	90.3	97.1	96.4	99.7	93.5	97.2	100.4	97.2
1463	Mitochondrial 10-formyltetrahydrofolate dehydrogenase OS=Homo sapiens GN=ALDH1L2 PE=1 SV=2	Q3SY69	96.1	94.3	76.9	107.1	88.9	115.8	108.7	111	109.2
1464	Mitochondrial import receptor subunit TOM5 homolog OS=Homo sapiens GN=TOMM5 PE=1 SV=1	Q8N4H5	94.7	92.8	94	87.3	93.9	86.5	109.5	111.8	111.4
1465	Myoglobin OS=Homo sapiens GN=MB PE=1 SV=2	P02144	135	132.4	138.1	76.9	78.1	76.8	75.8	83.1	80.8
1466	Myosin-11 OS=Homo sapiens GN=MYH11 PE=1 SV=3	P35749	120.5	118.2	120.7	104.4	103	103.4	79.5	79.5	81.4
1467	N-acylglucosamine 2-epimerase OS=Homo sapiens GN=RENBP PE=1 SV=2	P51606	126.2	123.8	119.8	111.1	103	105.3	98.2	102.1	110.4
1468	Nuclear autoantigenic sperm protein OS=Homo sapiens GN=NASP PE=1 SV=2	P49321	91.7	89.9	94	94.9	94.2	95.7	109.7	110.2	113
1469	Nuclear pore complex protein Nup93 OS=Homo sapiens GN=NUP93 PE=1 SV=2	Q8N1F7	93.9	92.1	92.9	92.8	91.8	94.6	108.6	105.1	108.3
1470	Phosphoglucomutase-1 OS=Homo sapiens GN=PGM1 PE=1 SV=3	P36871	97.7	95.9	98.7	94	94.8	94.2	107.1	107.2	105.6
1471	Protein arginine N-methyltransferase 1 OS=Homo sapiens GN=PRMT1 PE=1 SV=2	Q99873	100.2	98.3	92.1	99	96	98.5	104.9	103.1	105.9
1472	Protein-L-isoaspartate(D-aspartate) O-methyltransferase OS=Homo sapiens GN=PCMT1 PE=1 SV=4	P22061	100.8	99	107.2	96.8	100.4	95	96.3	96.4	95.2
1473	Rab GDP dissociation inhibitor beta OS=Homo sapiens GN=GDI2 PE=1 SV=2	P50395	102.9	100.9	100.4	106	106.4	107.5	93.6	97.4	95
1474	Ras GTPase-activating-like protein IQGAP1 OS=Homo sapiens GN=IQGAP1 PE=1 SV=1	P46940	103.8	101.8	102.7	114	112.5	112.5	86.7	88.7	86.6
1475	Sodium/hydrogen exchanger 1 OS=Homo sapiens GN=SLC9A1 PE=1 SV=2	P19634	92.7	90.9	95.9	104.8	102.6	104.6	100.3	98.9	99.7
1476	Tensin-3 OS=Homo sapiens GN=TNS3 PE=1 SV=2	Q68CZ2	93.8	92	89.5	89.1	91.9	91.5	89.1	88.5	90.6
1477	Transcription elongation factor B polypeptide 1 OS=Homo sapiens GN=TCEB1 PE=1 SV=1	Q15369	97.7	95.8	95.1	101.7	98.2	101.1	106.7	106.7	104.3
1478	Ubiquilin-1 OS=Homo sapiens GN=UBQLN1 PE=1 SV=2	Q9UMX0	88.8	87.1	87.7	99.2	99.4	100.4	107.7	105.2	114.6
1479	UTP--glucose-1-phosphate uridylyltransferase OS=Homo sapiens GN=UGP2 PE=1 SV=5	Q16851	95	93.2	96.2	100.6	101.9	100.5	103.4	104.5	102.7
1480	60S ribosomal protein L17 OS=Homo sapiens GN=RPL17 PE=1 SV=3	P18621	102.8	100.9	103.7	104.1	102.8	102.8	98.4	98.3	97.4
1481	AMP deaminase 2 OS=Homo sapiens GN=AMPD2 PE=1 SV=2	Q01433	121.7	119.5	119.9	93	95.6	96	93.3	100.4	95.3
1482	Core histone macro-H2A.2 OS=Homo sapiens GN=H2AFY2 PE=1 SV=3	Q9P0M6	110.4	108.4	112.4	120.9	120.7	120.4	74.3	70.8	73.1
1483	DNA ligase 3 OS=Homo sapiens GN=LIG3 PE=1 SV=2	P49916	95	93.3	95.2	97.1	98	115.2	100.4	102.6	98.7
1484	Epidermal growth factor receptor kinase substrate 8-like protein 2 OS=Homo sapiens GN=EPS8L2 PE=1 SV=2	Q9H6S3	102.8	101	103.8	106.8	106.6	107.8	91.8	92.6	91.2
1485	Erlin-2 OS=Homo sapiens GN=ERLIN2 PE=1 SV=1	O94905	102.2	100.4	104.9	92.9	95.4	92.8	102.6	100.1	102
1486	Eukaryotic translation initiation factor 4H OS=Homo sapiens GN=EIF4H PE=1 SV=5	Q15056	94.9	93.1	96.2	102.6	102.1	103.9	103.8	105.2	105
1487	Heat shock 70 kDa protein 4 OS=Homo sapiens GN=HSPA4 PE=1 SV=4	P34932	104.9	102.9	104.2	94.3	93.2	93.6	99.9	101.3	103.5
1488	Heme oxygenase 2 OS=Homo sapiens GN=HMOX2 PE=1 SV=2	P30519	94.2	92.5	103	89.9	93.8	91.1	103.9	103.7	105.2
1489	Ig mu chain C region OS=Homo sapiens GN=IGHM PE=1 SV=3	P01871	140.5	137.9	137.3	95.6	97.5	93.8	69.5	77.4	70.3
1490	Keratin, type I cytoskeletal 18 OS=Homo sapiens GN=KRT18 PE=1 SV=2	P05783	90.8	89.2	89.7	126.5	124.1	126.8	92.1	92.5	91.4
1491	Non-POU domain-containing octamer-binding protein OS=Homo sapiens GN=NONO PE=1 SV=4	Q15233	98.6	96.8	100.9	103	103.4	103.6	100.6	100.5	103.3
1492	Nucleobindin-2 OS=Homo sapiens GN=NUCB2 PE=1 SV=2	P80303	100.7	98.9	94.6	89.6	92.5	92.5	113.5	110.4	107.8
1493	Nucleoporin NDC1 OS=Homo sapiens GN=NDC1 PE=1 SV=2	Q9BTX1	92.7	91	89.7	94.7	98.9	96.5	101.3	105.2	106.1
1494	Peroxiredoxin-1 OS=Homo sapiens GN=PRDX1 PE=1 SV=1	Q06830	91.6	89.9	91.1	94.7	94.5	95.5	110.7	108.2	108.8
1495	Peroxiredoxin-2 OS=Homo sapiens GN=PRDX2 PE=1 SV=5	P32119	114.9	112.8	116.5	94.9	97	95.2	90.6	92.5	91.4
1496	Plexin domain-containing protein 2 OS=Homo sapiens GN=PLXDC2 PE=1 SV=1	Q6UX71	108	106.1	100.6	106.9	103.3	103.2	98.3	105.7	109.6
1497	Poly(rC)-binding protein 2 OS=Homo sapiens GN=PCBP2 PE=1 SV=1	Q15366	98.7	96.9	99.5	105	108.2	108.7	100.7	100.6	97.4
1498	Pre-B-cell leukemia transcription factor-interacting protein 1 OS=Homo sapiens GN=PBXIP1 PE=1 SV=1	Q96AQ6	101.7	99.8	97.9	96.8	92.6	96.5	106.9	105.3	108.4
1499	Protein FAM114A2 OS=Homo sapiens GN=FAM114A2 PE=1 SV=4	Q9NRY5	100.1	98.3	101.4	96.1	102.7	98	101.6	102.8	99.4
1500	Protein YIPF6 OS=Homo sapiens GN=YIPF6 PE=1 SV=2	Q96EC8	96	94.3	95.5	102.7	105.5	104	106.9	104.8	106
1501	Rho GTPase-activating protein 1 OS=Homo sapiens GN=ARHGAP1 PE=1 SV=1	Q07960	92.9	91.3	92.7	99.6	102.2	99.7	104.1	105	104.5
1502	Schlafen family member 5 OS=Homo sapiens GN=SLFN5 PE=1 SV=1	Q08AF3	105.9	104	102.8	91.8	93	91.2	100.3	100	98.4
1503	Septin-10 OS=Homo sapiens GN=SEPT10 PE=1 SV=2	Q9P0V9	100.3	98.4	102.9	98.7	100	99.5	95.7	95.8	97.6
1504	SWI/SNF-related matrix-associated actin-dependent regulator of chromatin subfamily A containing DEAD/H box 1 OS=Homo sapiens GN=SMARCAD1 PE=1 SV=2	Q9H4L7	96.8	95	88.9	103.2	103.5	103.5	96.8	112.7	104.3
1505	U2 small nuclear ribonucleoprotein A' OS=Homo sapiens GN=SNRPA1 PE=1 SV=2	P09661	93.2	91.5	92.1	99.7	104	102.4	105.3	106.1	105.9
1506	UBX domain-containing protein 4 OS=Homo sapiens GN=UBXN4 PE=1 SV=2	Q92575	89.5	87.9	90	87.8	90.9	92.1	108.8	110	111.6
1507	Unconventional myosin-Id OS=Homo sapiens GN=MYO1D PE=1 SV=2	O94832	98.8	97	96.8	114.4	113	113	88	89.4	87.9
1508	WW domain-binding protein 2 OS=Homo sapiens GN=WBP2 PE=1 SV=1	Q969T9	103.5	101.6	100.1	101.3	99.4	96.6	87.4	91.8	88.5
1509	Zinc finger protein 185 OS=Homo sapiens GN=ZNF185 PE=1 SV=3	O15231	102	100.2	102.8	110.3	110.3	108.7	95.8	97.3	98.1
1510	182 kDa tankyrase-1-binding protein OS=Homo sapiens GN=TNKS1BP1 PE=1 SV=4	Q9C0C2	103.2	101.4	104.2	106	106.1	107.4	95.8	96.2	95.5
1511	26S protease regulatory subunit 10B OS=Homo sapiens GN=PSMC6 PE=1 SV=1	P62333	90.7	89.2	90.5	95.1	97.7	97.4	108.5	109.3	107.5
1512	28S ribosomal protein S25, mitochondrial OS=Homo sapiens GN=MRPS25 PE=1 SV=1	P82663	99.1	97.4	96.6	91.9	97.3	93.4	100.2	101.2	95.3
1513	40S ribosomal protein SA OS=Homo sapiens GN=RPSA PE=1 SV=4	P08865	102.9	101.2	101.1	101.6	99.9	101.9	100.8	98.1	99
1514	4-trimethylaminobutyraldehyde dehydrogenase OS=Homo sapiens GN=ALDH9A1 PE=1 SV=3	P49189	97	95.4	98	102.3	101.2	102.5	106	102.6	104
1515	Alpha-2-macroglobulin OS=Homo sapiens GN=A2M PE=1 SV=3	P01023	128.5	126.4	127.3	100	98.8	98.7	78.5	77.4	78.6
1516	Alpha-parvin OS=Homo sapiens GN=PARVA PE=1 SV=1	Q9NVD7	110.4	108.5	115.8	97.3	101.8	95.5	85	90.5	83.3
1517	AP-3 complex subunit beta-1 OS=Homo sapiens GN=AP3B1 PE=1 SV=3	O00203	97.6	95.9	98.4	103.9	102.8	104	95.5	96.7	95.6
1518	ATP-dependent 6-phosphofructokinase, muscle type OS=Homo sapiens GN=PFKM PE=1 SV=2	P08237	102.1	100.4	101.8	106.8	106.8	106.8	99.7	99.7	101.3
1519	Autophagy-related protein 2 homolog A OS=Homo sapiens GN=ATG2A PE=1 SV=3	Q2TAZ0	98.3	96.6	90.8	109.5	111.1	109.4	88.5	95	105
1520	Band 3 anion transport protein OS=Homo sapiens GN=SLC4A1 PE=1 SV=3	P02730	145.5	143.1	144.3	86.5	88.2	85.5	73.5	75.3	75.5
1521	CAP-Gly domain-containing linker protein 1 OS=Homo sapiens GN=CLIP1 PE=1 SV=2	P30622	100.1	98.4	95.2	96.5	103.2	101.4	98.8	93.4	93
1522	Chloride intracellular channel protein 1 OS=Homo sapiens GN=CLIC1 PE=1 SV=4	O00299	98.6	97	99.7	98.6	98.9	97.6	104.5	105.6	104
1523	Choline dehydrogenase, mitochondrial OS=Homo sapiens GN=CHDH PE=1 SV=2	Q8NE62	96.6	94.9	99.6	102.3	104.6	105.9	84.2	89.2	90.8
1524	C-Jun-amino-terminal kinase-interacting protein 4 OS=Homo sapiens GN=SPAG9 PE=1 SV=4	O60271	103.5	101.8	104	103.3	103.6	103	96.6	95.3	95.3
1525	Cofilin-1 OS=Homo sapiens GN=CFL1 PE=1 SV=3	P23528	99.1	97.4	99.4	103.6	105.8	103.7	96.5	98.6	94.7
1526	Complement decay-accelerating factor OS=Homo sapiens GN=CD55 PE=1 SV=4	P08174	86	84.6	85	141.8	131.9	145	80.7	83.3	80.1
1527	Cytochrome b5 OS=Homo sapiens GN=CYB5A PE=1 SV=2	P00167	105.2	103.4	102.1	94.6	98.6	94.7	102.8	108	104.5
1528	Decorin OS=Homo sapiens GN=DCN PE=1 SV=1	P07585	115.9	113.9	111	112.6	109.6	109.5	82.2	82.5	84.6
1529	Dipeptidyl peptidase 4 OS=Homo sapiens GN=DPP4 PE=1 SV=2	P27487	90.2	88.7	88.9	107.1	106.2	105.8	102.2	104.6	103.1
1530	DNA-directed RNA polymerase II subunit RPB3 OS=Homo sapiens GN=POLR2C PE=1 SV=2	P19387	99.2	97.4	101.6	106.7	104.7	107.5	97	101.2	101
1531	Double-stranded RNA-binding protein Staufen homolog 2 OS=Homo sapiens GN=STAU2 PE=1 SV=1	Q9NUL3	88.3	86.8	92	96.6	93	98.6	96.8	91.8	93.8
1532	Dynactin subunit 4 OS=Homo sapiens GN=DCTN4 PE=1 SV=1	Q9UJW0	101.7	99.9	99.6	99.7	96.7	100	92.7	92.4	95.7
1533	Elongator complex protein 1 OS=Homo sapiens GN=IKBKAP PE=1 SV=3	O95163	95.6	94	97.1	107.4	105.8	104.1	103.1	92.1	104.2
1534	Esterase OVCA2 OS=Homo sapiens GN=OVCA2 PE=1 SV=1	Q8WZ82	93.9	92.3	90.1	91	95.9	90.5	91.5	89	95.1
1535	Etoposide-induced protein 2.4 homolog OS=Homo sapiens GN=EI24 PE=1 SV=4	O14681	101.5	99.8	98.8	95.3	104	95.1	107.4	112	101.2
1536	FUN14 domain-containing protein 2 OS=Homo sapiens GN=FUNDC2 PE=1 SV=2	Q9BWH2	106.4	104.6	106.5	109.3	102.7	108.1	102.6	99.2	98.4
1537	G-rich sequence factor 1 OS=Homo sapiens GN=GRSF1 PE=1 SV=3	Q12849	94.8	93.2	94.3	92.5	95.4	95.4	107.3	108.3	105.1
1538	GTP-binding protein SAR1a OS=Homo sapiens GN=SAR1A PE=1 SV=1	Q9NR31	97.1	95.5	97.4	93	96	93.2	109.7	109	108.3
1539	Guanine nucleotide-binding protein G(k) subunit alpha OS=Homo sapiens GN=GNAI3 PE=1 SV=3	P08754	98.1	96.4	99.7	121.3	104.7	112.4	129.7	122.5	115.1
1540	KH domain-containing, RNA-binding, signal transduction-associated protein 1 OS=Homo sapiens GN=KHDRBS1 PE=1 SV=1	Q07666	97.9	96.2	97.2	96.9	96.6	97.8	102.6	101.5	99.2
1541	Metastasis-associated protein MTA1 OS=Homo sapiens GN=MTA1 PE=1 SV=2	Q13330	95.4	93.8	96.1	95.1	100	93.1	103.7	101.2	105.8
1542	Mitochondrial-processing peptidase subunit beta OS=Homo sapiens GN=PMPCB PE=1 SV=2	O75439	90.6	89.1	92.9	94.1	92.8	95.5	104.6	105.5	104.1
1543	Neutrophil defensin 1 OS=Homo sapiens GN=DEFA1 PE=1 SV=1	P59665	112.1	110.2	110.4	103.2	103.6	96.7	98.7	109.5	102.9
1544	Peptidyl-prolyl cis-trans isomerase G OS=Homo sapiens GN=PPIG PE=1 SV=2	Q13427	108.8	107	106.8	93.6	98.2	92.8	98.1	93.2	99.1
1545	PRA1 family protein 3 OS=Homo sapiens GN=ARL6IP5 PE=1 SV=1	O75915	104.9	103.1	101.8	102.6	103.7	101.5	99.2	97.2	95.6
1546	Prefoldin subunit 3 OS=Homo sapiens GN=VBP1 PE=1 SV=3	P61758	96.8	95.2	99.2	98.7	99.2	97.1	96.1	99	98.7
1547	Probable E3 ubiquitin-protein ligase HERC4 OS=Homo sapiens GN=HERC4 PE=1 SV=1	Q5GLZ8	102.4	100.7	107.5	105	104.8	105.4	99	96.2	97.1
1548	Profilin-1 OS=Homo sapiens GN=PFN1 PE=1 SV=2	P07737	106.2	104.4	107.7	99.7	100.2	97	96.9	94.4	93.5
1549	Prolactin regulatory element-binding protein OS=Homo sapiens GN=PREB PE=1 SV=2	Q9HCU5	96.8	95.2	100.2	100.9	98.8	101.9	109	110.1	112.3
1550	Proteasomal ubiquitin receptor ADRM1 OS=Homo sapiens GN=ADRM1 PE=1 SV=2	Q16186	105.2	103.4	105	109.2	104.6	104.4	109.3	111.2	107.9
1551	Proteasome subunit alpha type-4 OS=Homo sapiens GN=PSMA4 PE=1 SV=1	P25789	92.5	90.9	93.1	95.1	98.8	97.7	108.3	108.7	107.2
1552	Protein FAM49A OS=Homo sapiens GN=FAM49A PE=2 SV=1	Q9H0Q0	115	113.1	128.1	100.4	112.9	107.3	99.2	101.6	97.6
1553	Protein FAM50A OS=Homo sapiens GN=FAM50A PE=1 SV=2	Q14320	100.6	98.9	105.1	99.2	107.1	97.3	101.6	98.6	92.6
1554	Protein kinase C and casein kinase substrate in neurons protein 3 OS=Homo sapiens GN=PACSIN3 PE=1 SV=2	Q9UKS6	111.3	109.4	108.1	104.8	110.1	106.6	96.4	93	97.2
1555	Regulation of nuclear pre-mRNA domain-containing protein 1B OS=Homo sapiens GN=RPRD1B PE=1 SV=1	Q9NQG5	113.2	111.3	113	97.2	98.8	93.3	95.5	99.2	91.7
1556	Septin-7 OS=Homo sapiens GN=SEPT7 PE=1 SV=2	Q16181	102.8	101.1	105.4	102	103.6	101.6	97.8	97.5	98.3
1557	Serine/arginine-rich splicing factor 11 OS=Homo sapiens GN=SRSF11 PE=1 SV=1	Q05519	94.7	93.1	93.8	99.7	100.1	100.3	107	104.9	104.5
1558	Splicing factor 3B subunit 1 OS=Homo sapiens GN=SF3B1 PE=1 SV=3	O75533	99.2	97.5	99	98.3	99.8	99.2	100.2	101.1	99.5
1559	SRA stem-loop-interacting RNA-binding protein, mitochondrial OS=Homo sapiens GN=SLIRP PE=1 SV=1	Q9GZT3	87.5	86	87.4	90.6	89.2	93.1	112.7	111	116.6
1560	Stress-induced-phosphoprotein 1 OS=Homo sapiens GN=STIP1 PE=1 SV=1	P31948	99.9	98.2	100.5	100.9	101	101.5	103.7	101.9	99.3
1561	Threonine--tRNA ligase, mitochondrial OS=Homo sapiens GN=TARS2 PE=1 SV=1	Q9BW92	93	91.5	93.1	98.6	100.7	100.2	112.8	110.2	111.6
1562	Thymidylate kinase OS=Homo sapiens GN=DTYMK PE=1 SV=4	P23919	92.5	90.9	91.4	87.4	92.1	91.5	110.6	116.7	112.6
1563	Voltage-dependent anion-selective channel protein 3 OS=Homo sapiens GN=VDAC3 PE=1 SV=1	Q9Y277	93.8	92.2	92.5	84.8	86.9	84.5	120	119.7	117.2
1564	WASH complex subunit SWIP OS=Homo sapiens GN=KIAA1033 PE=1 SV=2	Q2M389	96.6	94.9	91.6	102.4	97.4	100.1	99	101.6	100.2
1565	10 kDa heat shock protein, mitochondrial OS=Homo sapiens GN=HSPE1 PE=1 SV=2	P61604	93.5	92	95.5	88.3	90.8	88.4	119.7	118.6	117.1
1566	ADP-ribosylation factor-like protein 1 OS=Homo sapiens GN=ARL1 PE=1 SV=1	P40616	92.6	91.2	90.8	91.1	90.7	87.8	117.3	115.6	109.3
1567	Aldo-keto reductase family 1 member C2 OS=Homo sapiens GN=AKR1C2 PE=1 SV=3	P52895	102.7	101.1	100.5	103.5	104.7	112.1	89.3	87.5	88
1568	Alkaline phosphatase, tissue-nonspecific isozyme OS=Homo sapiens GN=ALPL PE=1 SV=4	P05186	110.8	108.9	112.3	86.4	88.1	84.3	107.9	102.4	104.7
1569	Alpha-1,3-mannosyl-glycoprotein 2-beta-N-acetylglucosaminyltransferase OS=Homo sapiens GN=MGAT1 PE=1 SV=2	P26572	88.6	87.2	84.7	88	97.1	88.8	95.4	89.9	90.4
1570	Arpin OS=Homo sapiens GN=ARPIN PE=1 SV=1	Q7Z6K5	97.3	95.8	101.6	102.1	104.3	103.4	91.7	95.2	95.7
1571	ATP-dependent Clp protease ATP-binding subunit clpX-like, mitochondrial OS=Homo sapiens GN=CLPX PE=1 SV=2	O76031	109.6	107.8	108.4	92.2	97.5	92.2	92.6	92.8	93.5
1572	Bis(5'-adenosyl)-triphosphatase ENPP4 OS=Homo sapiens GN=ENPP4 PE=1 SV=3	Q9Y6X5	90.3	88.8	91.5	96	97	95.7	101.5	102.7	101.8
1573	Carboxymethylenebutenolidase homolog OS=Homo sapiens GN=CMBL PE=1 SV=1	Q96DG6	104.9	103.2	101.9	102.4	105	103.8	94.9	92.2	94.6
1574	Complement C1r subcomponent OS=Homo sapiens GN=C1R PE=1 SV=2	P00736	138.9	136.7	133.1	93.1	98	91.8	83.9	91.8	85.2
1575	Cytoplasmic dynein 1 light intermediate chain 1 OS=Homo sapiens GN=DYNC1LI1 PE=1 SV=3	Q9Y6G9	98.8	97.2	100.7	102	103	94.4	94.4	95.4	96.7
1576	E3 ubiquitin-protein ligase TRIM38 OS=Homo sapiens GN=TRIM38 PE=1 SV=1	O00635	92.8	91.3	96.2	94.8	92.7	98.5	99.3	109.5	104.5
1577	Epidermal retinol dehydrogenase 2 OS=Homo sapiens GN=SDR16C5 PE=2 SV=2	Q8N3Y7	84.4	83	79.9	95.9	92	96.7	121.5	119.6	119
1578	Fermitin family homolog 2 OS=Homo sapiens GN=FERMT2 PE=1 SV=1	Q96AC1	111.5	109.6	105.3	102	99.9	100.2	89.2	90.2	90.6
1579	Filamin-B OS=Homo sapiens GN=FLNB PE=1 SV=2	O75369	107.5	105.8	107	104.4	103.5	103.5	92.3	92.6	93
1580	GH3 domain-containing protein OS=Homo sapiens GN=GHDC PE=1 SV=2	Q8N2G8	109.3	107.5	107.1	94.1	93.9	94.3	97.7	97.3	96
1581	GRIP1-associated protein 1 OS=Homo sapiens GN=GRIPAP1 PE=1 SV=1	Q4V328	97.9	96.4	99	101.8	99.9	107.8	105.8	104.1	109.5
1582	H/ACA ribonucleoprotein complex subunit 4 OS=Homo sapiens GN=DKC1 PE=1 SV=3	O60832	105.2	103.5	102.7	101.8	101.7	100.7	95.6	97.2	98.5
1583	Interferon regulatory factor 9 OS=Homo sapiens GN=IRF9 PE=1 SV=1	Q00978	85.5	84.2	88.3	106.1	103.7	112.1	104.5	103.2	108.2
1584	Lysine-specific demethylase PHF2 OS=Homo sapiens GN=PHF2 PE=1 SV=4	O75151	102.9	101.3	113.4	113.9	115.2	116.8	101.5	99.9	93.5
1585	Mimecan OS=Homo sapiens GN=OGN PE=1 SV=1	P20774	107.9	106.2	109.4	114	113	112.2	77.2	80.9	78.8
1586	Neutral alpha-glucosidase AB OS=Homo sapiens GN=GANAB PE=1 SV=3	Q14697	100	98.4	98.8	88.7	89.3	88.4	110.5	111.7	109
1587	Nucleoside diphosphate kinase 3 OS=Homo sapiens GN=NME3 PE=1 SV=2	Q13232	105.4	103.7	101.8	94.7	95.7	91.4	104.2	103.6	105.8
1588	Pre-mRNA 3'-end-processing factor FIP1 OS=Homo sapiens GN=FIP1L1 PE=1 SV=1	Q6UN15	105	103.3	107.4	95.9	98.4	97.9	92.1	95.5	95.5
1589	Protein disulfide-isomerase A5 OS=Homo sapiens GN=PDIA5 PE=1 SV=1	Q14554	108.4	106.6	106.7	90.8	91.3	89.5	101.2	99.6	100.4
1590	Retinoblastoma-binding protein 5 OS=Homo sapiens GN=RBBP5 PE=1 SV=2	Q15291	98.1	96.5	102.2	105.8	104.1	102.2	102.5	101.9	98.1
1591	Sideroflexin-3 OS=Homo sapiens GN=SFXN3 PE=1 SV=3	Q9BWM7	92.9	91.4	91.4	92.3	95.5	92.3	111.2	114.7	115.6
1592	Small ubiquitin-related modifier 3 OS=Homo sapiens GN=SUMO3 PE=1 SV=2	P55854	93.1	91.5	94.6	96	94.9	92.6	102.3	99.8	99.8
1593	Splicing factor 3A subunit 3 OS=Homo sapiens GN=SF3A3 PE=1 SV=1	Q12874	97.9	96.3	98.2	100.3	99.3	97.3	102.4	101.8	101.1
1594	Trafficking protein particle complex subunit 4 OS=Homo sapiens GN=TRAPPC4 PE=1 SV=1	Q9Y296	91.3	89.8	92.3	94.1	94.8	96.2	98.9	98.5	99.1
1595	Translocon-associated protein subunit gamma OS=Homo sapiens GN=SSR3 PE=1 SV=1	Q9UNL2	92.2	90.7	95.4	94	89.5	96.3	91.7	98.1	91
1596	Transmembrane 9 superfamily member 3 OS=Homo sapiens GN=TM9SF3 PE=1 SV=2	Q9HD45	91.4	90	91.4	107.4	107.7	107.3	99.2	98.7	98.6
1597	Uncharacterized protein KIAA2013 OS=Homo sapiens GN=KIAA2013 PE=1 SV=1	Q8IYS2	84	82.7	84.4	101.8	102.5	99.7	103.3	101.9	103.8
1598	Aldehyde dehydrogenase, mitochondrial OS=Homo sapiens GN=ALDH2 PE=1 SV=2	P05091	95.9	94.4	96.5	113.7	113.1	114.2	94.7	94.7	94.2
1599	ATP-dependent RNA helicase DDX3Y OS=Homo sapiens GN=DDX3Y PE=1 SV=2	O15523	94	92.5	103.6	101.6	110.5	107.5	103.2	108.1	99.4
1600	Band 4.1-like protein 3 OS=Homo sapiens GN=EPB41L3 PE=1 SV=2	Q9Y2J2	70.1	69	87.1	102.6	95.1	99.4	107.6	101.2	100
1601	cAMP-dependent protein kinase type I-alpha regulatory subunit OS=Homo sapiens GN=PRKAR1A PE=1 SV=1	P10644	105.5	103.9	103.4	93.4	94.3	93.8	98.2	95.8	96.5
1602	Cell cycle control protein 50A OS=Homo sapiens GN=TMEM30A PE=1 SV=1	Q9NV96	102.3	100.7	101.6	98.4	97.1	97.6	98.7	103.8	99.1
1603	Coatomer subunit delta OS=Homo sapiens GN=ARCN1 PE=1 SV=1	P48444	99.4	97.9	98.5	104.9	105	103.4	101.4	100.9	99.5
1604	Cytochrome b-c1 complex subunit 8 OS=Homo sapiens GN=UQCRQ PE=1 SV=4	O14949	100	98.5	99.6	96.5	97.6	100.7	100.3	107.7	103
1605	DnaJ homolog subfamily C member 10 OS=Homo sapiens GN=DNAJC10 PE=1 SV=2	Q8IXB1	97.1	95.6	95.9	94	95	94.4	105.5	106.2	106.8
1606	Eukaryotic translation initiation factor 3 subunit J OS=Homo sapiens GN=EIF3J PE=1 SV=2	O75822	96.9	95.5	97	99.2	101.2	102.8	99.5	100	96.2
1607	Heat shock protein HSP 90-beta OS=Homo sapiens GN=HSP90AB1 PE=1 SV=4	P08238	100.5	99	100.3	103	104.4	103	97.1	98.2	96.8
1608	Heterogeneous nuclear ribonucleoprotein L OS=Homo sapiens GN=HNRNPL PE=1 SV=2	P14866	99.5	97.9	97.8	103.9	103.7	105.1	98.8	99.1	97.9
1609	Heterogeneous nuclear ribonucleoprotein M OS=Homo sapiens GN=HNRNPM PE=1 SV=3	P52272	99.6	98.1	101.8	103.4	104.5	104.4	102	98.3	99.9
1610	High mobility group protein HMG-I/HMG-Y OS=Homo sapiens GN=HMGA1 PE=1 SV=3	P17096	81	79.8	84.1	111.9	108.2	108.8	109.5	114.5	113.9
1611	Laminin subunit gamma-1 OS=Homo sapiens GN=LAMC1 PE=1 SV=3	P11047	112.8	111.1	108.6	100.2	97	102	86	89.2	89.4
1612	Microtubule-associated protein RP/EB family member 3 OS=Homo sapiens GN=MAPRE3 PE=1 SV=1	Q9UPY8	104.1	102.6	97.7	98.6	99.9	98.4	93	94.3	96.4
1613	Mitochondrial import receptor subunit TOM70 OS=Homo sapiens GN=TOMM70 PE=1 SV=1	O94826	92.7	91.4	93.1	94.1	94.9	93.5	109.6	106.9	107.5
1614	Myotubularin-related protein 1 OS=Homo sapiens GN=MTMR1 PE=1 SV=4	Q13613	98.1	96.6	98.5	99.3	96.4	100.6	98.1	100.3	101.9
1615	Nuclear pore complex protein Nup107 OS=Homo sapiens GN=NUP107 PE=1 SV=1	P57740	97.2	95.8	95	94	93.2	96.8	105.5	102	102.5
1616	Polyadenylate-binding protein 1 OS=Homo sapiens GN=PABPC1 PE=1 SV=2	P11940	102.8	101.2	102.6	100.1	99.5	100.4	100.4	99.8	101.1
1617	Polypeptide N-acetylgalactosaminyltransferase 1 OS=Homo sapiens GN=GALNT1 PE=1 SV=1	Q10472	91	89.6	83.3	100.1	96.4	98.8	116.8	114.7	112.2
1618	Proteasome inhibitor PI31 subunit OS=Homo sapiens GN=PSMF1 PE=1 SV=2	Q92530	102.7	101.1	105.6	101.4	95.3	92.7	97.1	97.5	93.9
1619	Protein ERGIC-53 OS=Homo sapiens GN=LMAN1 PE=1 SV=2	P49257	108.1	106.5	107.1	100.6	100	101.9	101.1	98.5	101.8
1620	Pyrroline-5-carboxylate reductase 3 OS=Homo sapiens GN=PYCRL PE=1 SV=3	Q53H96	100.5	99	101.5	98.6	99.9	102.1	96.2	97.5	94.5
1621	Spectrin beta chain, non-erythrocytic 1 OS=Homo sapiens GN=SPTBN1 PE=1 SV=2	Q01082	102	100.5	100.3	104.2	103.2	104.3	97.7	98.3	98.6
1622	Sulfide:quinone oxidoreductase, mitochondrial OS=Homo sapiens GN=SQRDL PE=1 SV=1	Q9Y6N5	103.6	102	102.6	107.8	107	105.1	90.9	91.8	90.9
1623	SWI/SNF-related matrix-associated actin-dependent regulator of chromatin subfamily A member 5 OS=Homo sapiens GN=SMARCA5 PE=1 SV=1	O60264	101.8	100.2	101.5	95	94.4	95.2	99.5	101.6	100.1
1624	Switch-associated protein 70 OS=Homo sapiens GN=SWAP70 PE=1 SV=1	Q9UH65	110.5	108.9	104.9	103.4	93.9	101.9	98.6	96.9	101.9
1625	T-complex protein 1 subunit delta OS=Homo sapiens GN=CCT4 PE=1 SV=4	P50991	99.9	98.4	100.7	102.1	102	101.9	102.8	100.6	101.9
1626	T-complex protein 1 subunit gamma OS=Homo sapiens GN=CCT3 PE=1 SV=4	P49368	97.3	95.8	97.8	98.6	100.2	99.1	101.2	100.7	100.7
1627	THO complex subunit 2 OS=Homo sapiens GN=THOC2 PE=1 SV=2	Q8NI27	97.9	96.5	96.2	96	97.2	95.1	102.1	100.9	100.2
1628	THUMP domain-containing protein 1 OS=Homo sapiens GN=THUMPD1 PE=1 SV=2	Q9NXG2	94.2	92.8	97.5	102	102.6	103.3	99	104	97.7
1629	Transcription elongation factor B polypeptide 2 OS=Homo sapiens GN=TCEB2 PE=1 SV=1	Q15370	89.9	88.5	92.4	94.1	95.8	94.7	105.4	106.2	105.7
1630	26S proteasome non-ATPase regulatory subunit 12 OS=Homo sapiens GN=PSMD12 PE=1 SV=3	O00232	94.3	92.9	93.1	101	97.7	98.7	111.2	109.6	106.7
1631	40S ribosomal protein S5 OS=Homo sapiens GN=RPS5 PE=1 SV=4	P46782	103.1	101.7	102.2	100.1	100.3	103.1	100	101.3	99.6
1632	Actin-related protein 2/3 complex subunit 2 OS=Homo sapiens GN=ARPC2 PE=1 SV=1	O15144	104.8	103.3	104.4	100.5	102	99.3	96.1	96	94.1
1633	Actin-related protein 3 OS=Homo sapiens GN=ACTR3 PE=1 SV=3	P61158	105.7	104.2	102.1	100.1	100.1	98.3	98.9	95.2	98
1634	ADP/ATP translocase 2 OS=Homo sapiens GN=SLC25A5 PE=1 SV=7	P05141	98.3	96.9	96.3	101.8	103.4	101.5	105.3	105	103.3
1635	ADP-ribosylation factor-like protein 8B OS=Homo sapiens GN=ARL8B PE=1 SV=1	Q9NVJ2	107.1	105.6	107.2	117.5	117.4	115.5	81.4	82.6	78.7
1636	Alpha-soluble NSF attachment protein OS=Homo sapiens GN=NAPA PE=1 SV=3	P54920	99.4	98	98.7	97.5	96.2	94.6	98.4	100.8	98.9
1637	Apoptosis-inducing factor 1, mitochondrial OS=Homo sapiens GN=AIFM1 PE=1 SV=1	O95831	96.9	95.5	96.6	99.5	100.7	98.5	109.8	106.6	108.6
1638	CCR4-NOT transcription complex subunit 1 OS=Homo sapiens GN=CNOT1 PE=1 SV=2	A5YKK6	97.4	96	97.4	98.7	99.9	100.5	98.7	99	101.4
1639	DDRGK domain-containing protein 1 OS=Homo sapiens GN=DDRGK1 PE=1 SV=2	Q96HY6	100.4	99	94.3	106	118.2	112.7	96.4	86	120.2
1640	ER membrane protein complex subunit 2 OS=Homo sapiens GN=EMC2 PE=1 SV=1	Q15006	96.9	95.5	95.8	103.7	100.2	99.8	105.9	103	107.8
1641	F-box only protein 22 OS=Homo sapiens GN=FBXO22 PE=1 SV=1	Q8NEZ5	94.8	93.4	96.1	103.6	105.3	100.9	108	103.4	105.3
1642	Fructosamine-3-kinase OS=Homo sapiens GN=FN3K PE=1 SV=1	Q9H479	106.9	105.4	106.1	106.6	106.3	108.8	99.5	98.5	95.3
1643	Golgi-associated PDZ and coiled-coil motif-containing protein OS=Homo sapiens GN=GOPC PE=1 SV=1	Q9HD26	118.6	116.9	108.3	94.8	96.3	99.8	101.5	108.8	101.7
1644	Interferon-induced protein with tetratricopeptide repeats 5 OS=Homo sapiens GN=IFIT5 PE=1 SV=1	Q13325	99.4	98	105.9	100.9	102.6	104.8	85.1	83.1	84.5
1645	Lysosome membrane protein 2 OS=Homo sapiens GN=SCARB2 PE=1 SV=2	Q14108	96.5	95.2	96.5	103.2	103.8	102.1	103.9	102.7	102.4
1646	NADH dehydrogenase [ubiquinone] 1 alpha subcomplex subunit 6 OS=Homo sapiens GN=NDUFA6 PE=1 SV=3	P56556	91.3	90	91.2	99.2	97.4	95	102.5	103.8	102.4
1647	Neutral cholesterol ester hydrolase 1 OS=Homo sapiens GN=NCEH1 PE=1 SV=3	Q6PIU2	104.5	103.1	106	94.5	96	94	100.3	97.4	98.5
1648	Oxygen-dependent coproporphyrinogen-III oxidase, mitochondrial OS=Homo sapiens GN=CPOX PE=1 SV=3	P36551	93.9	92.6	96.4	87.5	90.8	87.8	108.5	103.4	110.5
1649	Peptidyl-prolyl cis-trans isomerase FKBP3 OS=Homo sapiens GN=FKBP3 PE=1 SV=1	Q00688	92.8	91.5	90.4	97.1	91.6	96.3	114.6	107.5	113.9
1650	Phosphoribosyl pyrophosphate synthase-associated protein 1 OS=Homo sapiens GN=PRPSAP1 PE=1 SV=2	Q14558	93.5	92.3	94.8	99.4	98.1	96.2	107.1	107.7	109.3
1651	Plastin-2 OS=Homo sapiens GN=LCP1 PE=1 SV=6	P13796	133.9	132	136.8	88.3	89.2	86.1	86.1	86.7	87.6
1652	Probable U3 small nucleolar RNA-associated protein 11 OS=Homo sapiens GN=UTP11 PE=1 SV=2	Q9Y3A2	94.3	93	90.8	99.4	100.2	98.8	97.8	100.1	99.2
1653	SEC14-like protein 2 OS=Homo sapiens GN=SEC14L2 PE=1 SV=1	O76054	97.2	95.9	100.7	113.5	119.2	118.4	99.5	97.2	97.2
1654	Sideroflexin-2 OS=Homo sapiens GN=SFXN2 PE=1 SV=2	Q96NB2	100	98.7	102.9	105.2	105.2	104.2	92	94	91.8
1655	Solute carrier family 25 member 46 OS=Homo sapiens GN=SLC25A46 PE=1 SV=1	Q96AG3	94.1	92.8	97	94.7	97.7	93.7	110	110.4	108.5
1656	T-complex protein 1 subunit theta OS=Homo sapiens GN=CCT8 PE=1 SV=4	P50990	97.4	96	97.1	98.4	98.7	98.2	101.4	101.3	102.7
1657	Transmembrane protein 2 OS=Homo sapiens GN=TMEM2 PE=1 SV=1	Q9UHN6	98.8	97.5	103.3	93.1	99	90.1	88.9	94.3	96.6
1658	Vesicle-associated membrane protein 7 OS=Homo sapiens GN=VAMP7 PE=1 SV=3	P51809	99.5	98.1	102.4	98.8	100.1	101.9	97.9	95.5	97.5
1659	26S proteasome non-ATPase regulatory subunit 5 OS=Homo sapiens GN=PSMD5 PE=1 SV=3	Q16401	98.9	97.6	101.6	110	110.3	111.6	93.8	91.4	94.2
1660	Alcohol dehydrogenase 1B OS=Homo sapiens GN=ADH1B PE=1 SV=2	P00325	122.2	120.7	123.8	117.2	115.3	115	70.7	71.6	70.7
1661	Bifunctional coenzyme A synthase OS=Homo sapiens GN=COASY PE=1 SV=4	Q13057	99.5	98.2	102.3	91	91.8	92.1	104.9	105.5	106.8
1662	Calumenin OS=Homo sapiens GN=CALU PE=1 SV=2	O43852	89.4	88.2	88.7	83.7	88.6	85.9	118.9	120.8	122
1663	Conserved oligomeric Golgi complex subunit 1 OS=Homo sapiens GN=COG1 PE=1 SV=1	Q8WTW3	94.2	93	94.5	96.6	98.2	100.3	99.7	106	102.3
1664	Cyclin-dependent kinase 9 OS=Homo sapiens GN=CDK9 PE=1 SV=3	P50750	99.5	98.2	101.6	105.8	107	106	96.9	93.2	97.6
1665	Cytochrome c oxidase subunit 5B, mitochondrial OS=Homo sapiens GN=COX5B PE=1 SV=2	P10606	100.2	98.8	103	87.4	88.2	85.8	111.9	112.6	110.9
1666	DBIRD complex subunit ZNF326 OS=Homo sapiens GN=ZNF326 PE=1 SV=2	Q5BKZ1	110.8	109.4	106.8	99.2	98.3	99.5	93.8	93.5	91.9
1667	Dihydroorotate dehydrogenase (quinone), mitochondrial OS=Homo sapiens GN=DHODH PE=1 SV=3	Q02127	97.8	96.5	97	96.5	102	102.5	98.6	102.9	99.6
1668	Endoplasmic reticulum aminopeptidase 1 OS=Homo sapiens GN=ERAP1 PE=1 SV=3	Q9NZ08	99	97.7	99.2	80	82.3	80.1	112.1	111.8	111.3
1669	ER membrane protein complex subunit 7 OS=Homo sapiens GN=EMC7 PE=1 SV=1	Q9NPA0	96.3	95	97.8	96.1	101.4	94.8	98	98.2	98.5
1670	Glutathione S-transferase Mu 2 OS=Homo sapiens GN=GSTM2 PE=1 SV=2	P28161	98.4	97.1	101.5	98.6	99.4	100.8	97	92.8	95.7
1671	Heat shock protein beta-1 OS=Homo sapiens GN=HSPB1 PE=1 SV=2	P04792	78.7	77.7	79.6	81.5	83.5	82.3	132.8	135	135.9
1672	Hemoglobin subunit gamma-2 OS=Homo sapiens GN=HBG2 PE=1 SV=2	P69892	103.3	102	108.1	106.1	105	102.8	82.4	81.6	84.7
1673	HLA class I histocompatibility antigen, A-29 alpha chain OS=Homo sapiens GN=HLA-A PE=1 SV=2	P30512	92.9	91.7	88.8	103.7	122.2	112.2	104.3	115.7	111
1674	Hydroxymethylglutaryl-CoA lyase, mitochondrial OS=Homo sapiens GN=HMGCL PE=1 SV=2	P35914	84.8	83.7	84	92.9	94.7	95.6	112.5	119.3	115.1
1675	Ketosamine-3-kinase OS=Homo sapiens GN=FN3KRP PE=1 SV=2	Q9HA64	98.9	97.7	98.9	103.1	104.3	102.5	104.8	106.5	100.1
1676	MAP7 domain-containing protein 1 OS=Homo sapiens GN=MAP7D1 PE=1 SV=1	Q3KQU3	100	98.7	100.3	108	103.7	105.6	106.5	102.5	110.7
1677	Mediator of RNA polymerase II transcription subunit 4 OS=Homo sapiens GN=MED4 PE=1 SV=1	Q9NPJ6	97.2	95.9	94.1	103.1	111.7	105.4	97.6	89.9	89.3
1678	Mitogen-activated protein kinase 1 OS=Homo sapiens GN=MAPK1 PE=1 SV=3	P28482	94.3	93.1	96.4	96.9	96.3	95.9	106.3	104.6	104
1679	Mucin-1 OS=Homo sapiens GN=MUC1 PE=1 SV=3	P15941	102.9	101.6	103.1	92.7	95	93.1	112.6	106.1	107.5
1680	Nuclear cap-binding protein subunit 1 OS=Homo sapiens GN=NCBP1 PE=1 SV=1	Q09161	98.2	96.9	95.6	95	94.3	98.1	100	104	103.2
1681	Nuclear mitotic apparatus protein 1 OS=Homo sapiens GN=NUMA1 PE=1 SV=2	Q14980	95.4	94.1	95.8	104.6	104	106.8	99	98.4	101.4
1682	Platelet-activating factor acetylhydrolase IB subunit beta OS=Homo sapiens GN=PAFAH1B2 PE=1 SV=1	P68402	101.9	100.6	103.2	92.6	95.2	93.6	106	104.4	102.5
1683	POTE ankyrin domain family member J OS=Homo sapiens GN=POTEJ PE=3 SV=1	P0CG39	108.9	107.5	111	94.7	100.6	97.5	92.4	102.4	97.9
1684	Pre-mRNA-processing factor 19 OS=Homo sapiens GN=PRPF19 PE=1 SV=1	Q9UMS4	95.9	94.7	98.8	97.9	99.4	97.2	101.5	101.8	101.3
1685	Probable tRNA N6-adenosine threonylcarbamoyltransferase OS=Homo sapiens GN=OSGEP PE=1 SV=1	Q9NPF4	100.9	99.6	103.1	100.3	100.2	103.6	103.6	104.7	105.8
1686	Proteasome subunit beta type-7 OS=Homo sapiens GN=PSMB7 PE=1 SV=1	Q99436	100.9	99.6	101.5	115.3	109.6	110.1	89.9	92.7	89.6
1687	Protein diaphanous homolog 2 OS=Homo sapiens GN=DIAPH2 PE=1 SV=1	O60879	96.7	95.4	99.8	93.7	95.6	101.1	97.9	96	94
1688	Ras GTPase-activating protein-binding protein 1 OS=Homo sapiens GN=G3BP1 PE=1 SV=1	Q13283	93.9	92.6	94.2	103	103	101.5	100.5	97.7	98.3
1689	Toll-interacting protein OS=Homo sapiens GN=TOLLIP PE=1 SV=1	Q9H0E2	95.4	94.1	101.7	102	102	97.3	103.6	106.7	106.8
1690	Transmembrane emp24 domain-containing protein 7 OS=Homo sapiens GN=TMED7 PE=1 SV=2	Q9Y3B3	106.1	104.7	106.1	96.8	97.2	100.6	103.7	104.2	105.5
1691	Ubiquinol-cytochrome-c reductase complex assembly factor 2 OS=Homo sapiens GN=UQCC2 PE=1 SV=1	Q9BRT2	94.8	93.6	91.4	93.3	94.9	94.4	112.3	108.6	110.9
1692	6-phosphogluconate dehydrogenase, decarboxylating OS=Homo sapiens GN=PGD PE=1 SV=3	P52209	97.7	96.5	99.1	103.5	105.1	105.6	99.3	101.6	97.7
1693	Acyl-protein thioesterase 1 OS=Homo sapiens GN=LYPLA1 PE=1 SV=1	O75608	85.7	84.7	88.2	118.9	118.4	120.6	98.1	99.7	97.9
1694	Alpha-1B-glycoprotein OS=Homo sapiens GN=A1BG PE=1 SV=4	P04217	112.1	110.7	113.5	104.3	102.2	102.8	87.3	90.2	90.7
1695	Annexin A5 OS=Homo sapiens GN=ANXA5 PE=1 SV=2	P08758	99.1	98	91.3	100.3	101.3	99.5	108.6	103	104
1696	Breakpoint cluster region protein OS=Homo sapiens GN=BCR PE=1 SV=2	P11274	89.5	88.5	92.9	102.5	102.6	104.4	98.3	95.5	103.1
1697	CD9 antigen OS=Homo sapiens GN=CD9 PE=1 SV=4	P21926	102.9	101.7	105.7	118.6	118.2	119.7	87.5	86.3	83.9
1698	Complement C1q subcomponent subunit C OS=Homo sapiens GN=C1QC PE=1 SV=3	P02747	108.7	107.4	106.8	99.7	94.7	97.6	95.9	96.2	99.3
1699	Complement component C7 OS=Homo sapiens GN=C7 PE=1 SV=2	P10643	121.4	120	135.1	120.9	119.5	113.2	86.5	87.9	95.6
1700	Coronin-1A OS=Homo sapiens GN=CORO1A PE=1 SV=4	P31146	113.3	111.9	116	88	87.2	87	95.9	94.5	96.6
1701	Eukaryotic translation initiation factor 3 subunit I OS=Homo sapiens GN=EIF3I PE=1 SV=1	Q13347	98.7	97.5	99	102	101.9	101.4	102	100.1	106.1
1702	Heat shock 70 kDa protein 4L OS=Homo sapiens GN=HSPA4L PE=1 SV=3	O95757	99	97.8	98.2	103.8	102.3	101.9	99.4	101.5	98
1703	Inosine-5'-monophosphate dehydrogenase 2 OS=Homo sapiens GN=IMPDH2 PE=1 SV=2	P12268	103.7	102.4	106.9	98.1	99.6	99.2	96	96.9	94.8
1704	Inositol 1,4,5-trisphosphate receptor type 3 OS=Homo sapiens GN=ITPR3 PE=1 SV=2	Q14573	108	106.7	106.4	97.4	96.8	96.3	96	95.4	96.1
1705	Intersectin-1 OS=Homo sapiens GN=ITSN1 PE=1 SV=3	Q15811	95.7	94.5	94	90	89	86.8	107.2	106.4	110.4
1706	Isocitrate dehydrogenase [NAD] subunit alpha, mitochondrial OS=Homo sapiens GN=IDH3A PE=1 SV=1	P50213	101.3	100.1	100	101.3	102.4	100.9	95.3	95.9	97.6
1707	Macoilin OS=Homo sapiens GN=TMEM57 PE=1 SV=1	Q8N5G2	102.7	101.5	88.5	114.4	130.5	106.8	121	117.1	117.5
1708	Mannose-6-phosphate isomerase OS=Homo sapiens GN=MPI PE=1 SV=2	P34949	102.4	101.1	103.7	89.2	90.5	109	92.9	92.5	90.7
1709	Mitochondrial Rho GTPase 1 OS=Homo sapiens GN=RHOT1 PE=1 SV=2	Q8IXI2	91.5	90.4	93.5	97.3	98.6	97.4	103.9	104.2	103.1
1710	Mitochondrial-processing peptidase subunit alpha OS=Homo sapiens GN=PMPCA PE=1 SV=2	Q10713	97.4	96.2	95.1	97.8	102.2	97.1	104	105.2	99
1711	NADH dehydrogenase [ubiquinone] 1 beta subcomplex subunit 10 OS=Homo sapiens GN=NDUFB10 PE=1 SV=3	O96000	102	100.8	97.3	98.9	100.7	100.8	98.3	100.6	101.5
1712	Nuclear factor NF-kappa-B p100 subunit OS=Homo sapiens GN=NFKB2 PE=1 SV=4	Q00653	100	98.8	103.9	106.4	112.3	106.9	78.2	80.9	82.9
1713	Nucleolar complex protein 2 homolog OS=Homo sapiens GN=NOC2L PE=1 SV=4	Q9Y3T9	104.5	103.2	102.8	106.6	96.2	106.2	102.5	105.4	101.6
1714	Persulfide dioxygenase ETHE1, mitochondrial OS=Homo sapiens GN=ETHE1 PE=1 SV=2	O95571	97.7	96.5	106.2	92.1	102.9	103	99.4	108.4	98.3
1715	Pleckstrin homology domain-containing family A member 5 OS=Homo sapiens GN=PLEKHA5 PE=1 SV=1	Q9HAU0	91	89.9	92.5	95.3	94.8	95.2	108.5	114.6	107
1716	Proteasome assembly chaperone 3 OS=Homo sapiens GN=PSMG3 PE=1 SV=1	Q9BT73	99.1	97.9	90.6	92	100.8	98.5	97	99	97.8
1717	Protein argonaute-1 OS=Homo sapiens GN=AGO1 PE=1 SV=3	Q9UL18	95.9	94.7	95.5	99.1	101.1	100.1	99.2	96.4	98.8
1718	Ribonucleoside-diphosphate reductase subunit M2 B OS=Homo sapiens GN=RRM2B PE=1 SV=1	Q7LG56	100.4	99.2	96.8	102.9	103.1	103	96.5	91.5	91.6
1719	Serine hydroxymethyltransferase, mitochondrial OS=Homo sapiens GN=SHMT2 PE=1 SV=3	P34897	91.7	90.5	90.9	90.5	92.5	92.3	114.3	114	112.7
1720	TATA-binding protein-associated factor 2N OS=Homo sapiens GN=TAF15 PE=1 SV=1	Q92804	96.1	95	96.1	101.5	99.8	100.8	105.2	103.6	100.9
1721	Toll-like receptor 3 OS=Homo sapiens GN=TLR3 PE=1 SV=1	O15455	91.3	90.2	90.5	89.9	91	85.9	101.6	107.1	103.7
1722	Transmembrane 9 superfamily member 2 OS=Homo sapiens GN=TM9SF2 PE=1 SV=1	Q99805	100.7	99.5	98.6	108.7	109.4	111.2	96.7	96.3	95.9
1723	TRMT1-like protein OS=Homo sapiens GN=TRMT1L PE=1 SV=2	Q7Z2T5	102.4	101.1	106.4	92.1	96	91.5	100.8	106.7	99.6
1724	Tubulin alpha-1C chain OS=Homo sapiens GN=TUBA1C PE=1 SV=1	Q9BQE3	100.6	99.4	103.2	98.2	104.1	104.7	99.1	105.2	100
1725	V-type proton ATPase subunit G 1 OS=Homo sapiens GN=ATP6V1G1 PE=1 SV=3	O75348	106.4	105.1	102	96.6	97.4	98.8	101.9	97.8	100.3
1726	26S proteasome non-ATPase regulatory subunit 2 OS=Homo sapiens GN=PSMD2 PE=1 SV=3	Q13200	92.3	91.4	93.3	98.4	99.5	99.5	107.1	107.6	107.7
1727	26S proteasome non-ATPase regulatory subunit 3 OS=Homo sapiens GN=PSMD3 PE=1 SV=2	O43242	102	100.9	102.5	98.4	98.3	97.7	100.4	103.3	101.4
1728	39S ribosomal protein L1, mitochondrial OS=Homo sapiens GN=MRPL1 PE=1 SV=2	Q9BYD6	84.9	83.9	91.4	92.4	91	85.2	112.3	115.7	113.9
1729	Aldehyde dehydrogenase X, mitochondrial OS=Homo sapiens GN=ALDH1B1 PE=1 SV=3	P30837	101.9	100.8	103.3	101.4	101.7	96.9	95	92.6	92.2
1730	Aminoacyl tRNA synthase complex-interacting multifunctional protein 1 OS=Homo sapiens GN=AIMP1 PE=1 SV=2	Q12904	97.3	96.2	97.4	98.9	100.2	100.3	102.8	100.9	103.3
1731	ATP-dependent DNA helicase Q1 OS=Homo sapiens GN=RECQL PE=1 SV=3	P46063	96.5	95.5	98	91.9	95.5	92	101.5	105.6	104.3
1732	Biogenesis of lysosome-related organelles complex 1 subunit 4 OS=Homo sapiens GN=BLOC1S4 PE=1 SV=1	Q9NUP1	99.6	98.5	100.2	104.7	119.9	106.2	108.8	108.1	104.5
1733	Cleavage and polyadenylation specificity factor subunit 5 OS=Homo sapiens GN=NUDT21 PE=1 SV=1	O43809	88.8	87.8	89.9	95.6	97	95.6	105.7	108.3	106.9
1734	Coagulation factor XII OS=Homo sapiens GN=F12 PE=1 SV=3	P00748	107	105.8	101.2	85.2	79	88.2	80.1	82	89
1735	Dynamin-2 OS=Homo sapiens GN=DNM2 PE=1 SV=2	P50570	99.3	98.3	94.9	98.1	97.6	98.3	104.5	107.2	104.5
1736	Eukaryotic initiation factor 4A-II OS=Homo sapiens GN=EIF4A2 PE=1 SV=2	Q14240	104.6	103.4	107.3	99.4	98.7	95	96	98.8	98.6
1737	Exportin-T OS=Homo sapiens GN=XPOT PE=1 SV=2	O43592	92.7	91.7	90.3	80.6	82.5	81.7	122.6	118.6	121.3
1738	Glutathione peroxidase 7 OS=Homo sapiens GN=GPX7 PE=1 SV=1	Q96SL4	93.1	92.1	97.4	85.1	90.8	87.7	102.7	106.7	107.3
1739	Glycerophosphodiester phosphodiesterase 1 OS=Homo sapiens GN=GDE1 PE=1 SV=1	Q9NZC3	109.5	108.2	113.4	97.4	94.9	97.9	95	99.5	95.7
1740	Glycylpeptide N-tetradecanoyltransferase 1 OS=Homo sapiens GN=NMT1 PE=1 SV=2	P30419	99.6	98.5	101.4	99.6	102.5	99.7	102.3	99.5	102.2
1741	Hemoglobin subunit delta OS=Homo sapiens GN=HBD PE=1 SV=2	P02042	150.3	148.6	148.2	90	87.8	85.6	69.5	70.4	68.7
1742	Heterogeneous nuclear ribonucleoprotein A/B OS=Homo sapiens GN=HNRNPAB PE=1 SV=2	Q99729	94.6	93.6	91.7	99.5	103.5	95.9	114.9	106.5	100.9
1743	Histone H2A.Z OS=Homo sapiens GN=H2AFZ PE=1 SV=2	P0C0S5	110.7	109.4	104.4	96.4	93.5	95.1	104.7	103.2	97
1744	Macrophage migration inhibitory factor OS=Homo sapiens GN=MIF PE=1 SV=4	P14174	79.9	79.1	83.8	96.2	99.7	101.1	119.4	118.9	114.6
1745	Mediator of RNA polymerase II transcription subunit 15 OS=Homo sapiens GN=MED15 PE=1 SV=2	Q96RN5	90.8	89.8	88.1	87.3	85.6	89.2	113.2	105.8	101.8
1746	Mesencephalic astrocyte-derived neurotrophic factor OS=Homo sapiens GN=MANF PE=1 SV=3	P55145	100.4	99.4	102.7	88.7	87.1	90.6	105.7	105.4	106.9
1747	Methylmalonic aciduria type A protein, mitochondrial OS=Homo sapiens GN=MMAA PE=1 SV=1	Q8IVH4	97.2	96.1	99.1	92.1	98	95.2	102.9	101.3	106.6
1748	Methylmalonyl-CoA epimerase, mitochondrial OS=Homo sapiens GN=MCEE PE=1 SV=1	Q96PE7	102.3	101.2	99.1	109.4	106.9	109.2	100.5	96.8	97.5
1749	Plasminogen activator inhibitor 1 RNA-binding protein OS=Homo sapiens GN=SERBP1 PE=1 SV=2	Q8NC51	92.7	91.7	91.7	100.1	99.1	100.7	101.4	100.8	101.4
1750	Poly(rC)-binding protein 1 OS=Homo sapiens GN=PCBP1 PE=1 SV=2	Q15365	94.5	93.4	98.1	109.1	108.2	107	100.7	98.3	96.7
1751	Prostaglandin E synthase 2 OS=Homo sapiens GN=PTGES2 PE=1 SV=1	Q9H7Z7	99.1	98	99.1	104.7	105.7	104.8	97.8	99.1	99
1752	Protein POF1B OS=Homo sapiens GN=POF1B PE=1 SV=3	Q8WVV4	90.6	89.6	89.5	96.6	96.4	98.7	107	109.4	110.9
1753	Protein YIF1A OS=Homo sapiens GN=YIF1A PE=1 SV=2	O95070	100.1	99	97.6	97.3	99.3	101.8	99.5	103	101
1754	Pyridoxal kinase OS=Homo sapiens GN=PDXK PE=1 SV=1	O00764	97.8	96.8	101	106.1	104.9	110.9	107.7	106.1	103.4
1755	Retinoid-inducible serine carboxypeptidase OS=Homo sapiens GN=SCPEP1 PE=1 SV=1	Q9HB40	93.5	92.5	97.5	88	92.5	92.1	106.3	107	109.3
1756	Rho guanine nucleotide exchange factor 16 OS=Homo sapiens GN=ARHGEF16 PE=1 SV=1	Q5VV41	92.6	91.6	95.4	99.9	104.3	105.2	100.2	101.3	104.3
1757	RNA-binding protein 10 OS=Homo sapiens GN=RBM10 PE=1 SV=3	P98175	92.3	91.2	99.7	94.7	98.8	97.9	100.4	102.5	103.7
1758	Signal recognition particle subunit SRP68 OS=Homo sapiens GN=SRP68 PE=1 SV=2	Q9UHB9	104.6	103.5	101.2	96.5	96.5	97.9	103.2	102.1	104.4
1759	SWI/SNF-related matrix-associated actin-dependent regulator of chromatin subfamily B member 1 OS=Homo sapiens GN=SMARCB1 PE=1 SV=2	Q12824	93.3	92.2	101	98.5	103.5	95	101.5	100.8	103
1760	Thyroid receptor-interacting protein 6 OS=Homo sapiens GN=TRIP6 PE=1 SV=3	Q15654	96.2	95.1	95.3	99.7	98.7	98.7	106.1	107.4	103.3
1761	Tuftelin-interacting protein 11 OS=Homo sapiens GN=TFIP11 PE=1 SV=1	Q9UBB9	98	96.9	109.6	100	95.7	94.5	96	92.6	95.5
1762	Tumor protein D52 OS=Homo sapiens GN=TPD52 PE=1 SV=2	P55327	106.6	105.5	108.4	99.1	100.9	99.1	99.4	98.2	97.2
1763	UPF0585 protein C16orf13 OS=Homo sapiens GN=C16orf13 PE=1 SV=2	Q96S19	103.6	102.5	107.4	100.3	110.6	101	95	104.1	98.5
1764	Uridine 5'-monophosphate synthase OS=Homo sapiens GN=UMPS PE=1 SV=1	P11172	95.8	94.7	96.6	93.4	96	95.4	97.6	101.7	98.8
1765	UV excision repair protein RAD23 homolog B OS=Homo sapiens GN=RAD23B PE=1 SV=1	P54727	91.8	90.8	91.8	102.5	103.3	104.7	106.6	102.4	102.1
1766	Voltage-dependent anion-selective channel protein 1 OS=Homo sapiens GN=VDAC1 PE=1 SV=2	P21796	89.4	88.4	90.5	89.6	91.1	88.5	122.5	120.8	118
1767	15 kDa selenoprotein OS=Homo sapiens GN=SEP15 PE=1 SV=3	O60613	93.9	93	98	84.9	86.4	85.9	107.1	103.3	103.1
1768	28S ribosomal protein S28, mitochondrial OS=Homo sapiens GN=MRPS28 PE=1 SV=1	Q9Y2Q9	86.9	86	86	96.8	92.9	91.5	102.5	93.4	101.3
1769	39S ribosomal protein L16, mitochondrial OS=Homo sapiens GN=MRPL16 PE=1 SV=1	Q9NX20	94	93.1	92.8	87.3	91.5	91.9	97.2	109	102.5
1770	60S ribosomal protein L3 OS=Homo sapiens GN=RPL3 PE=1 SV=2	P39023	100.9	99.9	103	101.4	100.7	99.9	98.4	97.7	97.5
1771	Agrin OS=Homo sapiens GN=AGRN PE=1 SV=5	O00468	87.1	86.2	90.1	105.4	102.2	106.6	99.2	101.2	102
1772	Aldehyde dehydrogenase family 16 member A1 OS=Homo sapiens GN=ALDH16A1 PE=1 SV=2	Q8IZ83	103.9	102.9	113	100.9	110.2	105	97.2	98.4	94.4
1773	Aldo-keto reductase family 1 member C3 OS=Homo sapiens GN=AKR1C3 PE=1 SV=4	P42330	110.3	109.2	112.2	107.7	105.7	105.2	88.4	88.6	88
1774	Apoptosis inhibitor 5 OS=Homo sapiens GN=API5 PE=1 SV=3	Q9BZZ5	96	95	96.5	101	100	98.8	100	102.1	101.2
1775	Argininosuccinate lyase OS=Homo sapiens GN=ASL PE=1 SV=4	P04424	107.9	106.8	108.8	99.5	99.2	100.2	91.7	91.7	92.6
1776	Bifunctional 3'-phosphoadenosine 5'-phosphosulfate synthase 1 OS=Homo sapiens GN=PAPSS1 PE=1 SV=2	O43252	95.4	94.4	97.4	112.8	109.9	105.7	101.8	98.6	103.6
1777	Carbonic anhydrase 13 OS=Homo sapiens GN=CA13 PE=1 SV=1	Q8N1Q1	104.3	103.3	99.4	105	100.2	120.1	85.8	86.4	87.9
1778	Cation-independent mannose-6-phosphate receptor OS=Homo sapiens GN=IGF2R PE=1 SV=3	P11717	107.7	106.6	105.7	103	103.8	105	90.3	92.7	92.5
1779	Cell division cycle 5-like protein OS=Homo sapiens GN=CDC5L PE=1 SV=2	Q99459	98.9	97.9	96.2	100.8	99.7	105.6	103.7	103.4	105
1780	Chloride intracellular channel protein 5 OS=Homo sapiens GN=CLIC5 PE=1 SV=3	Q9NZA1	119.7	118.5	123.7	121.4	122.8	120.9	69.4	70.7	69.8
1781	Copper-transporting ATPase 1 OS=Homo sapiens GN=ATP7A PE=1 SV=3	Q04656	112.2	111.1	106.2	102.3	98.7	98.2	98.4	105.8	104.5
1782	Cullin-associated NEDD8-dissociated protein 1 OS=Homo sapiens GN=CAND1 PE=1 SV=2	Q86VP6	91.7	90.8	91	84.6	86.9	86	117.8	120.9	117.9
1783	Cytoplasmic aconitate hydratase OS=Homo sapiens GN=ACO1 PE=1 SV=3	P21399	85.3	84.5	86.5	94.7	96.6	95.6	113.1	110.4	111.9
1784	Epididymal secretory protein E1 OS=Homo sapiens GN=NPC2 PE=1 SV=1	P61916	86.2	85.4	84.7	98	96.2	97.4	109.2	125.7	113.3
1785	Eukaryotic peptide chain release factor subunit 1 OS=Homo sapiens GN=ETF1 PE=1 SV=3	P62495	102.6	101.6	104.4	96	95.7	98.7	101	100.7	102.6
1786	Eukaryotic translation initiation factor 4E OS=Homo sapiens GN=EIF4E PE=1 SV=2	P06730	98.1	97.2	101.5	99.6	99.2	100.4	93.3	98.5	98.4
1787	Far upstream element-binding protein 2 OS=Homo sapiens GN=KHSRP PE=1 SV=4	Q92945	94.8	93.9	99.2	99.8	99.9	97.4	102.5	103.2	103.3
1788	Fumarylacetoacetase OS=Homo sapiens GN=FAH PE=1 SV=2	P16930	87	86.1	88.8	94.4	93.6	92.5	113.3	114.1	114.6
1789	Golgin subfamily A member 4 OS=Homo sapiens GN=GOLGA4 PE=1 SV=1	Q13439	95.7	94.8	97.5	101.8	103.9	103.7	94.7	93.3	94.3
1790	High mobility group protein B2 OS=Homo sapiens GN=HMGB2 PE=1 SV=2	P26583	91.6	90.7	89.7	101.3	102.3	105.7	106.6	105	107.5
1791	Hsp70-binding protein 1 OS=Homo sapiens GN=HSPBP1 PE=1 SV=1	Q9NZL4	92.5	91.5	90.5	103.7	104.4	107.4	109.6	100.4	104.2
1792	Inter-alpha-trypsin inhibitor heavy chain H1 OS=Homo sapiens GN=ITIH1 PE=1 SV=3	P19827	124.1	122.8	124.7	98.5	101	99.4	80.7	83.2	84.9
1793	Macrophage-capping protein OS=Homo sapiens GN=CAPG PE=1 SV=2	P40121	97.7	96.8	99.3	110.8	109.1	108.7	101	95.9	98.3
1794	Methylmalonate-semialdehyde dehydrogenase [acylating], mitochondrial OS=Homo sapiens GN=ALDH6A1 PE=1 SV=2	Q02252	91.3	90.3	93	87	87.1	86.5	118	116	116.4
1795	Myb-binding protein 1A OS=Homo sapiens GN=MYBBP1A PE=1 SV=2	Q9BQG0	99.9	98.9	99.8	99	99	99.2	99.4	100.6	99.9
1796	Neudesin OS=Homo sapiens GN=NENF PE=1 SV=1	Q9UMX5	98.7	97.7	101.4	84.9	81.4	83	123.4	122.4	118.1
1797	Nicotinamide phosphoribosyltransferase OS=Homo sapiens GN=NAMPT PE=1 SV=1	P43490	88.3	87.4	89.8	90	91.1	90.7	112.6	111.8	113.7
1798	Polypeptide N-acetylgalactosaminyltransferase 5 OS=Homo sapiens GN=GALNT5 PE=1 SV=1	Q7Z7M9	99.6	98.6	105.4	105.5	105.4	104.9	86.4	90.8	92
1799	Protein CASP OS=Homo sapiens GN=CUX1 PE=1 SV=2	Q13948	92.7	91.8	95.2	94.9	95.7	111.5	100.7	99.9	97.6
1800	Protein enabled homolog OS=Homo sapiens GN=ENAH PE=1 SV=2	Q8N8S7	100	99	100.2	94.9	97.9	95.4	99.5	104.3	99.1
1801	Receptor tyrosine-protein kinase erbB-2 OS=Homo sapiens GN=ERBB2 PE=1 SV=1	P04626	88.5	87.6	93.5	97.9	95.7	96	107.9	98.4	106.9
1802	RNA exonuclease 4 OS=Homo sapiens GN=REXO4 PE=1 SV=2	Q9GZR2	81.4	80.6	91.6	92.3	104.6	102.7	93.3	95	99.8
1803	RNA-binding protein 4 OS=Homo sapiens GN=RBM4 PE=1 SV=1	Q9BWF3	95.4	94.5	93.4	99.4	100.3	99.5	99.8	99.6	100.1
1804	Serine/arginine-rich splicing factor 4 OS=Homo sapiens GN=SRSF4 PE=1 SV=2	Q08170	99.2	98.2	101.6	99.1	101.5	99.1	100.2	101.6	99.8
1805	Signal recognition particle receptor subunit alpha OS=Homo sapiens GN=SRPRA PE=1 SV=2	P08240	98.4	97.4	101.4	101.9	101.2	100.1	99.6	96.9	99.6
1806	Succinate-semialdehyde dehydrogenase, mitochondrial OS=Homo sapiens GN=ALDH5A1 PE=1 SV=2	P51649	94.1	93.1	96.2	97	99.5	100.1	102	101.1	101.7
1807	Torsin-1A-interacting protein 1 OS=Homo sapiens GN=TOR1AIP1 PE=1 SV=2	Q5JTV8	92.8	91.8	88.6	108.7	107.1	110.7	101.5	101.2	101
1808	Transformation/transcription domain-associated protein OS=Homo sapiens GN=TRRAP PE=1 SV=3	Q9Y4A5	106	104.9	106	105.5	105.5	108.5	101.8	101.9	101.2
1809	U5 small nuclear ribonucleoprotein 200 kDa helicase OS=Homo sapiens GN=SNRNP200 PE=1 SV=2	O75643	97.6	96.7	98.2	97.6	98.2	97.6	100.6	102.3	101
1810	UPF0687 protein C20orf27 OS=Homo sapiens GN=C20orf27 PE=1 SV=3	Q9GZN8	102.3	101.2	106.3	99.1	97.3	101.4	108.3	107.2	103.3
1811	Vinexin OS=Homo sapiens GN=SORBS3 PE=1 SV=2	O60504	96.5	95.6	95	99.2	97.6	119.2	90.1	90.5	88.6
1812	60S ribosomal protein L24 OS=Homo sapiens GN=RPL24 PE=1 SV=1	P83731	103.8	102.9	105.2	102.9	104	103.8	98	95.6	98.3
1813	60S ribosomal protein L9 OS=Homo sapiens GN=RPL9 PE=1 SV=1	P32969	102.4	101.4	101.6	101	101.5	99.8	99.5	98.8	99.4
1814	Activated RNA polymerase II transcriptional coactivator p15 OS=Homo sapiens GN=SUB1 PE=1 SV=3	P53999	88.5	87.7	92	81.3	82.8	77.7	120.8	114.8	119.4
1815	Antileukoproteinase OS=Homo sapiens GN=SLPI PE=1 SV=2	P03973	115	114	103.7	111	100.1	121.4	86.9	93.3	89.3
1816	ATP-binding cassette sub-family D member 3 OS=Homo sapiens GN=ABCD3 PE=1 SV=1	P28288	96.1	95.2	94.6	93.6	96.1	94.5	111.5	111.7	110.3
1817	ATP-dependent RNA helicase DDX42 OS=Homo sapiens GN=DDX42 PE=1 SV=1	Q86XP3	101.2	100.3	102.1	97.1	97.4	96.4	100.5	101.3	98.4
1818	Calcyclin-binding protein OS=Homo sapiens GN=CACYBP PE=1 SV=2	Q9HB71	99.6	98.7	98.3	106	105.7	105.5	91.9	93.9	93.6
1819	Calcyphosin OS=Homo sapiens GN=CAPS PE=1 SV=1	Q13938	98.9	98	101.3	130.3	130.7	133.4	75.3	76.8	74.1
1820	Cathepsin D OS=Homo sapiens GN=CTSD PE=1 SV=1	P07339	98.4	97.4	93.7	114.2	113.3	114.7	95.2	89.9	94.7
1821	CD2-associated protein OS=Homo sapiens GN=CD2AP PE=1 SV=1	Q9Y5K6	95.6	94.8	95.4	103.1	103	101.9	99.6	100.5	97.1
1822	Chloride intracellular channel protein 3 OS=Homo sapiens GN=CLIC3 PE=1 SV=2	O95833	108.6	107.7	104.9	125.5	120.5	126.2	76.8	78.7	75.5
1823	Clathrin heavy chain 1 OS=Homo sapiens GN=CLTC PE=1 SV=5	Q00610	99.3	98.4	98.5	104.9	103.5	104.6	99.5	98.8	98.8
1824	Claudin-4 OS=Homo sapiens GN=CLDN4 PE=1 SV=1	O14493	91.4	90.6	84.7	104	95.8	95.8	93.9	96.9	98.2
1825	Coagulation factor XIII A chain OS=Homo sapiens GN=F13A1 PE=1 SV=4	P00488	101.5	100.5	103.3	100.8	101.8	100.3	91.8	96.1	95.5
1826	Dedicator of cytokinesis protein 8 OS=Homo sapiens GN=DOCK8 PE=1 SV=3	Q8NF50	90.8	89.9	96.5	101.8	104.7	104.7	97.8	99	99.4
1827	DNA replication licensing factor MCM7 OS=Homo sapiens GN=MCM7 PE=1 SV=4	P33993	92.7	91.9	95.8	87.2	89.4	93.8	109.7	112.7	114.7
1828	Dual specificity protein phosphatase 3 OS=Homo sapiens GN=DUSP3 PE=1 SV=1	P51452	102.2	101.3	103.9	99.5	99.7	100.8	102.6	102.5	104.1
1829	EH domain-containing protein 4 OS=Homo sapiens GN=EHD4 PE=1 SV=1	Q9H223	107.3	106.4	108	112.1	108.7	113.4	82	84.4	83.9
1830	Erythrocyte band 7 integral membrane protein OS=Homo sapiens GN=STOM PE=1 SV=3	P27105	128.4	127.2	129.1	103.6	102.6	99.2	79.1	79.8	79.2
1831	Exportin-2 OS=Homo sapiens GN=CSE1L PE=1 SV=3	P55060	95.2	94.4	95.8	92.6	92.3	92	111	110.3	110
1832	Glutamate dehydrogenase 1, mitochondrial OS=Homo sapiens GN=GLUD1 PE=1 SV=2	P00367	97.8	96.9	96.2	111.8	107.6	109.8	93	92.1	92.4
1833	Heat shock cognate 71 kDa protein OS=Homo sapiens GN=HSPA8 PE=1 SV=1	P11142	97.4	96.5	99	100.8	101.7	102.3	101.5	100.3	99.8
1834	Keratin, type II cytoskeletal 7 OS=Homo sapiens GN=KRT7 PE=1 SV=5	P08729	88.6	87.7	88.9	111.1	110.8	110.1	106.1	103.1	101.2
1835	Kinectin OS=Homo sapiens GN=KTN1 PE=1 SV=1	Q86UP2	102.3	101.4	102.9	94.6	95.8	93.9	104.8	102.7	103.4
1836	LIM domain and actin-binding protein 1 OS=Homo sapiens GN=LIMA1 PE=1 SV=1	Q9UHB6	100.6	99.6	101.2	104.5	107.9	107.6	90.6	93	92.1
1837	Malate dehydrogenase, mitochondrial OS=Homo sapiens GN=MDH2 PE=1 SV=3	P40926	81.3	80.6	82	87	88.4	87.8	126	125.3	122.7
1838	Melanoma inhibitory activity protein 3 OS=Homo sapiens GN=MIA3 PE=1 SV=1	Q5JRA6	95	94.1	89.8	98.8	94.2	103.2	94.4	97.1	100.8
1839	Microtubule-actin cross-linking factor 1, isoforms 1/2/3/5 OS=Homo sapiens GN=MACF1 PE=1 SV=4	Q9UPN3	95.3	94.5	96	96.7	97.9	97.5	102.9	103.2	104.3
1840	Mitochondrial fission factor OS=Homo sapiens GN=MFF PE=1 SV=1	Q9GZY8	100.5	99.6	108.5	89.6	91	94.1	96.6	112.8	98.1
1841	Myosin-14 OS=Homo sapiens GN=MYH14 PE=1 SV=2	Q7Z406	103.6	102.7	104.3	105.5	105.7	105.6	92.6	92.8	93.6
1842	Nucleoporin Nup37 OS=Homo sapiens GN=NUP37 PE=1 SV=1	Q8NFH4	93.7	92.9	96.5	99.5	86.3	101.6	112.5	105.4	105.5
1843	Oligosaccharyltransferase complex subunit OSTC OS=Homo sapiens GN=OSTC PE=1 SV=1	Q9NRP0	91.6	90.7	92.5	90.1	89.6	90.3	102.7	102.9	105.7
1844	Pescadillo homolog OS=Homo sapiens GN=PES1 PE=1 SV=1	O00541	98	97.2	101.4	95.2	97.5	99.2	98.1	103.9	98.1
1845	Presenilins-associated rhomboid-like protein, mitochondrial OS=Homo sapiens GN=PARL PE=1 SV=2	Q9H300	94.9	94.1	96	103.3	99.2	104.6	102	97.8	105.6
1846	Protein FAM162A OS=Homo sapiens GN=FAM162A PE=1 SV=2	Q96A26	111.8	110.8	112.6	95.2	94.5	92.7	109.2	103.4	101.5
1847	Putative RNA-binding protein 15 OS=Homo sapiens GN=RBM15 PE=1 SV=2	Q96T37	93	92.1	96.9	94.6	95.6	95.7	104.6	106.9	106.2
1848	Ras-related protein Rab-2A OS=Homo sapiens GN=RAB2A PE=1 SV=1	P61019	91.2	90.4	91.8	107.2	106.2	105.5	103.5	99.9	104.1
1849	Ribosomal protein S6 kinase alpha-4 OS=Homo sapiens GN=RPS6KA4 PE=1 SV=1	O75676	86.1	85.3	86.5	93.2	94.1	96.4	101.9	102.8	104.4
1850	Selenide, water dikinase 1 OS=Homo sapiens GN=SEPHS1 PE=1 SV=2	P49903	89.3	88.5	91.7	99.1	101.6	94.7	104.4	100.7	101.5
1851	SPRY domain-containing protein 4 OS=Homo sapiens GN=SPRYD4 PE=1 SV=2	Q8WW59	99.5	98.6	97.4	95.7	95	96.8	100.3	101.4	102.5
1852	Tetratricopeptide repeat protein 37 OS=Homo sapiens GN=TTC37 PE=1 SV=1	Q6PGP7	103.8	102.8	103.1	96.8	95.9	99.6	96.6	96.4	98.1
1853	THO complex subunit 6 homolog OS=Homo sapiens GN=THOC6 PE=1 SV=1	Q86W42	91.3	90.5	92.5	101.7	98.4	107.9	98.2	98.3	101.4
1854	Tyrosine-protein kinase Fes/Fps OS=Homo sapiens GN=FES PE=1 SV=3	P07332	99.7	98.9	111.4	106.3	106.6	102.9	111.2	103.8	106.2
1855	Unconventional myosin-IXb OS=Homo sapiens GN=MYO9B PE=1 SV=3	Q13459	85	84.2	93.4	94.9	100.1	94.9	99.9	92.4	94.4
1856	Annexin A1 OS=Homo sapiens GN=ANXA1 PE=1 SV=2	P04083	93.4	92.6	93.2	92.6	94	92.5	112.3	114.2	110.7
1857	Brain-specific angiogenesis inhibitor 1-associated protein 2 OS=Homo sapiens GN=BAIAP2 PE=1 SV=1	Q9UQB8	108.3	107.5	111.1	104.5	104.2	105.1	87.6	85.8	88.9
1858	Cathepsin Z OS=Homo sapiens GN=CTSZ PE=1 SV=1	Q9UBR2	81.3	80.6	82.2	111.9	107.3	111.7	109.2	113.4	109.4
1859	Cysteine-rich with EGF-like domain protein 1 OS=Homo sapiens GN=CRELD1 PE=1 SV=3	Q96HD1	101.5	100.7	106.9	98.2	99.6	99	92.5	91.2	93.5
1860	dCTP pyrophosphatase 1 OS=Homo sapiens GN=DCTPP1 PE=1 SV=1	Q9H773	104.3	103.5	119.3	105.2	104	121.7	109.3	116.2	116.5
1861	Double-stranded RNA-specific adenosine deaminase OS=Homo sapiens GN=ADAR PE=1 SV=4	P55265	91.4	90.7	90.1	104	99.4	101.9	99.6	101.3	99.9
1862	E3 ubiquitin-protein ligase CHIP OS=Homo sapiens GN=STUB1 PE=1 SV=2	Q9UNE7	95.8	95	94.5	89.1	90.6	93.8	109	108.6	110.2
1863	Enolase-phosphatase E1 OS=Homo sapiens GN=ENOPH1 PE=1 SV=1	Q9UHY7	103.6	102.8	102.6	99.8	98.1	104.2	100.1	101.4	100.6
1864	Enoyl-CoA delta isomerase 1, mitochondrial OS=Homo sapiens GN=ECI1 PE=1 SV=1	P42126	85.1	84.4	87.8	90.4	91.2	90.2	108.2	106.8	105.6
1865	Estradiol 17-beta-dehydrogenase 11 OS=Homo sapiens GN=HSD17B11 PE=1 SV=3	Q8NBQ5	119.7	118.7	124.5	101	99.5	98	85.2	85	83.8
1866	Glycine--tRNA ligase OS=Homo sapiens GN=GARS PE=1 SV=3	P41250	91.8	91.1	93.4	91.6	94.5	92.5	107.9	108	108.6
1867	Golgin subfamily A member 5 OS=Homo sapiens GN=GOLGA5 PE=1 SV=3	Q8TBA6	92.5	91.7	88.4	104.7	99.3	107	100.9	97.1	103.3
1868	GRAM domain-containing protein 4 OS=Homo sapiens GN=GRAMD4 PE=1 SV=1	Q6IC98	95.1	94.4	93.7	109.2	111.9	109.9	99.9	91.4	95.5
1869	Inactive tyrosine-protein kinase 7 OS=Homo sapiens GN=PTK7 PE=1 SV=2	Q13308	100.3	99.5	101.6	104	103.4	107.4	91.4	92.7	93.6
1870	Inorganic pyrophosphatase OS=Homo sapiens GN=PPA1 PE=1 SV=2	Q15181	103.1	102.2	103.3	99.7	100.8	100.8	95.4	98.9	96.4
1871	Integrin alpha-6 OS=Homo sapiens GN=ITGA6 PE=1 SV=5	P23229	107.8	106.8	106.4	103.9	103.9	106.6	92.1	90.5	94.3
1872	NADH-ubiquinone oxidoreductase chain 1 OS=Homo sapiens GN=MT-ND1 PE=1 SV=1	P03886	94.2	93.4	95.4	100.2	98.9	99.5	109.4	97.1	101.2
1873	Phosphorylated CTD-interacting factor 1 OS=Homo sapiens GN=PCIF1 PE=1 SV=1	Q9H4Z3	103.1	102.3	103.3	101.3	97.3	99	109.1	105.8	105.8
1874	Polymeric immunoglobulin receptor OS=Homo sapiens GN=PIGR PE=1 SV=4	P01833	94	93.3	95.6	138.4	135.9	135.1	77.2	76.3	75.2
1875	Pre-mRNA-splicing factor SPF27 OS=Homo sapiens GN=BCAS2 PE=1 SV=1	O75934	96.4	95.6	99.3	94.2	102.2	96.2	101.7	101.1	104.8
1876	Pro-cathepsin H OS=Homo sapiens GN=CTSH PE=1 SV=4	P09668	89.8	89.1	86.7	107.1	105.9	112.2	95	97.8	98.5
1877	Prostasin OS=Homo sapiens GN=PRSS8 PE=1 SV=1	Q16651	88.4	87.7	85.4	100.1	110.3	97.2	103.5	99.9	108.4
1878	Protein GPR108 OS=Homo sapiens GN=GPR108 PE=2 SV=3	Q9NPR9	99.4	98.6	98.9	100.5	98.3	101.8	91.9	95.5	95.6
1879	Protein MAL2 OS=Homo sapiens GN=MAL2 PE=1 SV=1	Q969L2	92.9	92.2	100.2	114.6	116.2	110.9	106.4	105	106.6
1880	Protein SET OS=Homo sapiens GN=SET PE=1 SV=3	Q01105	103.9	103.1	108.9	109.9	110.3	107.9	91.7	90.2	92.1
1881	Ras-related protein Rab-27A OS=Homo sapiens GN=RAB27A PE=1 SV=3	P51159	108.6	107.8	108.2	121.3	117.1	115.2	84.8	86.2	84.6
1882	Signal transducer and activator of transcription 3 OS=Homo sapiens GN=STAT3 PE=1 SV=2	P40763	106	105.1	105.9	97.9	98.6	96.8	96.6	97.6	95.4
1883	Splicing factor 3B subunit 2 OS=Homo sapiens GN=SF3B2 PE=1 SV=2	Q13435	96.9	96.2	95.3	95.7	95.1	96.2	101.8	102.1	100.4
1884	T-cell immunomodulatory protein OS=Homo sapiens GN=ITFG1 PE=1 SV=1	Q8TB96	96.4	95.6	96.1	96.1	100	96.7	105	105.4	107.2
1885	Tenascin OS=Homo sapiens GN=TNC PE=1 SV=3	P24821	94.8	94	93.7	109.5	107.7	112.2	95.3	97.9	97.5
1886	Thyroid receptor-interacting protein 11 OS=Homo sapiens GN=TRIP11 PE=1 SV=3	Q15643	91.8	91	90.1	94	97.3	105.4	108.2	104.5	106.8
1887	Transmembrane 7 superfamily member 3 OS=Homo sapiens GN=TM7SF3 PE=2 SV=1	Q9NS93	89.8	89	87.2	104.4	103.9	112	101.8	100.6	102.9
1888	tRNA pseudouridine synthase A, mitochondrial OS=Homo sapiens GN=PUS1 PE=1 SV=3	Q9Y606	100.4	99.6	75.6	94.7	103.7	104.4	100.5	112.5	101.1
1889	Tumor necrosis factor ligand superfamily member 13 OS=Homo sapiens GN=TNFSF13 PE=1 SV=1	O75888	105.6	104.8	109.8	102.7	111.4	115.5	102.4	106	108.8
1890	40S ribosomal protein S17 OS=Homo sapiens GN=RPS17 PE=1 SV=2	P08708	98	97.3	97.1	98.3	96.4	98.3	98.7	101.2	98.7
1891	Alpha-aminoadipic semialdehyde dehydrogenase OS=Homo sapiens GN=ALDH7A1 PE=1 SV=5	P49419	95.2	94.6	97	97.5	97.8	98.6	105.3	103.4	104.9
1892	Anterior gradient protein 3 OS=Homo sapiens GN=AGR3 PE=1 SV=1	Q8TD06	90.1	89.4	93.7	110.5	109.9	112.2	97	98.1	97.2
1893	ATP-binding cassette sub-family E member 1 OS=Homo sapiens GN=ABCE1 PE=1 SV=1	P61221	96.1	95.5	96.9	95.5	96.4	95.1	109	109.6	109.1
1894	ATP-citrate synthase OS=Homo sapiens GN=ACLY PE=1 SV=3	P53396	104.5	103.8	104	90.5	91.2	90.3	106.2	107	105.1
1895	ATP-dependent RNA helicase A OS=Homo sapiens GN=DHX9 PE=1 SV=4	Q08211	101.1	100.4	99.7	106.7	106.1	105.3	99.6	97.8	96.9
1896	Citrate synthase, mitochondrial OS=Homo sapiens GN=CS PE=1 SV=2	O75390	87.1	86.5	88	91.8	93.4	92	116.5	116.9	114.8
1897	Coatomer subunit gamma-1 OS=Homo sapiens GN=COPG1 PE=1 SV=1	Q9Y678	97.3	96.6	93.7	104.5	103.4	105.2	98.6	99.8	100.5
1898	DNA-directed RNA polymerase I subunit RPA2 OS=Homo sapiens GN=POLR1B PE=1 SV=2	Q9H9Y6	104.2	103.5	99.8	93.6	90.9	97.3	100.4	108.7	90
1899	Double-strand break repair protein MRE11A OS=Homo sapiens GN=MRE11A PE=1 SV=3	P49959	100.4	99.7	101.3	101.7	101	99.5	98.8	100.1	101.5
1900	EH domain-containing protein 1 OS=Homo sapiens GN=EHD1 PE=1 SV=2	Q9H4M9	105.8	105	108.6	100.9	102.4	100.2	91.9	91	93.7
1901	ELAV-like protein 1 OS=Homo sapiens GN=ELAVL1 PE=1 SV=2	Q15717	103.4	102.7	102.9	99	98.4	100.9	97.4	98.9	95.3
1902	Ensconsin OS=Homo sapiens GN=MAP7 PE=1 SV=1	Q14244	97.6	96.9	90.1	101.6	101.3	99.1	101.8	102.7	104.1
1903	Eukaryotic translation initiation factor 3 subunit A OS=Homo sapiens GN=EIF3A PE=1 SV=1	Q14152	98.4	97.7	98.5	103.5	104.5	104.3	97.6	97.1	98.1
1904	Exportin-4 OS=Homo sapiens GN=XPO4 PE=1 SV=2	Q9C0E2	94.1	93.5	91.9	95	96.8	93.7	104.5	107.3	106.8
1905	GDP-L-fucose synthase OS=Homo sapiens GN=TSTA3 PE=1 SV=1	Q13630	94.9	94.2	95.6	105.3	109.7	105.4	96.9	98.2	100.9
1906	Glyceraldehyde-3-phosphate dehydrogenase OS=Homo sapiens GN=GAPDH PE=1 SV=3	P04406	77.3	76.8	77.3	92.5	92.9	94.6	127.4	121.3	124.9
1907	Glycerophosphodiester phosphodiesterase domain-containing protein 1 OS=Homo sapiens GN=GDPD1 PE=1 SV=2	Q8N9F7	109.8	109.1	110	106.3	105.3	112.1	104.7	96.5	99.1
1908	GTP:AMP phosphotransferase AK3, mitochondrial OS=Homo sapiens GN=AK3 PE=1 SV=4	Q9UIJ7	99.6	98.9	104.7	104.7	104.8	103.5	94.6	95.7	93.9
1909	Heat shock 70 kDa protein 1B OS=Homo sapiens GN=HSPA1B PE=1 SV=1	P0DMV9	92.8	92.2	92.9	97.1	98	97.5	110.9	109.9	108.8
1910	Heme-binding protein 1 OS=Homo sapiens GN=HEBP1 PE=1 SV=1	Q9NRV9	93.2	92.6	94.7	84.7	88.8	86.6	111.6	113.9	113.3
1911	Hepatocyte growth factor receptor OS=Homo sapiens GN=MET PE=1 SV=4	P08581	89	88.4	91.7	118.4	119.2	119.7	88	91.7	90.4
1912	Histone H1x OS=Homo sapiens GN=H1FX PE=1 SV=1	Q92522	98.6	97.9	98.8	106.9	107.1	109.5	94.2	94.1	93.5
1913	Immunoglobulin heavy variable 3-7 OS=Homo sapiens GN=IGHV3-7 PE=1 SV=2	P01780	110.1	109.3	110	107.7	108.7	107.2	85.6	86.6	86
1914	Mannose-1-phosphate guanyltransferase beta OS=Homo sapiens GN=GMPPB PE=1 SV=2	Q9Y5P6	103.3	102.6	101.3	105.2	104.3	103.5	79.7	82.4	85
1915	Methylthioribose-1-phosphate isomerase OS=Homo sapiens GN=MRI1 PE=1 SV=1	Q9BV20	107.1	106.3	99	95.7	90.6	91.5	99.5	96.4	96
1916	Mitochondrial glutamate carrier 1 OS=Homo sapiens GN=SLC25A22 PE=1 SV=1	Q9H936	95.7	95	100.4	95.4	98.7	97.9	102.3	102.2	102.1
1917	Myeloid cell nuclear differentiation antigen OS=Homo sapiens GN=MNDA PE=1 SV=1	P41218	119.7	118.9	113.2	85.3	92.1	91.9	92.8	92.6	95.9
1918	Nuclear factor NF-kappa-B p105 subunit OS=Homo sapiens GN=NFKB1 PE=1 SV=2	P19838	88.3	87.6	91.5	99.4	100	97.3	96.6	94.1	96.4
1919	Poly [ADP-ribose] polymerase 9 OS=Homo sapiens GN=PARP9 PE=1 SV=2	Q8IXQ6	95.2	94.5	94.4	93	95.4	94.2	98.6	103.1	99.9
1920	Polypeptide N-acetylgalactosaminyltransferase 3 OS=Homo sapiens GN=GALNT3 PE=1 SV=2	Q14435	85.6	85	85.9	86.6	88.8	89.4	120.1	121.3	116.6
1921	Prenylcysteine oxidase 1 OS=Homo sapiens GN=PCYOX1 PE=1 SV=3	Q9UHG3	92.4	91.7	92.5	95.3	95.5	96	103.7	102.8	105
1922	Probable ATP-dependent RNA helicase DDX6 OS=Homo sapiens GN=DDX6 PE=1 SV=2	P26196	99.7	98.9	96.5	106.8	105.3	107.6	97.9	98.6	100
1923	Procollagen galactosyltransferase 1 OS=Homo sapiens GN=COLGALT1 PE=1 SV=1	Q8NBJ5	97	96.3	98.7	96.2	95.4	97.3	98.8	100.3	99.4
1924	Proteasome subunit beta type-1 OS=Homo sapiens GN=PSMB1 PE=1 SV=2	P20618	92.7	92.1	95.7	101.1	99.3	99.9	103.5	102.8	105.8
1925	Protein RFT1 homolog OS=Homo sapiens GN=RFT1 PE=1 SV=1	Q96AA3	97.5	96.9	106.4	95.4	98.2	103.7	97.5	105	97.1
1926	Raftlin OS=Homo sapiens GN=RFTN1 PE=1 SV=4	Q14699	106.4	105.6	110	109.1	106.3	106.3	84.2	84.9	88.4
1927	Ras-related protein Rab-27B OS=Homo sapiens GN=RAB27B PE=1 SV=4	O00194	99.4	98.6	99	90.7	92	95.8	102.9	106.9	104.4
1928	Ribose-phosphate pyrophosphokinase 2 OS=Homo sapiens GN=PRPS2 PE=1 SV=2	P11908	92.7	92.1	93.6	99.9	100.1	98.7	107.1	107.3	105.4
1929	Serine/threonine-protein kinase 3 OS=Homo sapiens GN=STK3 PE=1 SV=2	Q13188	93	92.4	90.7	103.6	104.4	100.8	98.3	101.4	99.8
1930	Succinate dehydrogenase [ubiquinone] iron-sulfur subunit, mitochondrial OS=Homo sapiens GN=SDHB PE=1 SV=3	P21912	83	82.5	89	90.7	94.7	93	117.1	115.9	120.6
1931	Transmembrane emp24 domain-containing protein 3 OS=Homo sapiens GN=TMED3 PE=1 SV=1	Q9Y3Q3	90.1	89.5	95.8	107	109	109.4	95.2	98.7	101.6
1932	Transmembrane protein 87A OS=Homo sapiens GN=TMEM87A PE=1 SV=3	Q8NBN3	96.5	95.8	98.3	106.9	107.2	106.6	96.4	95.1	99.8
1933	Unconventional myosin-XIX OS=Homo sapiens GN=MYO19 PE=1 SV=2	Q96H55	102.3	101.5	91.9	95.6	95.6	96.8	118.8	128.2	127.3
1934	1,4-alpha-glucan-branching enzyme OS=Homo sapiens GN=GBE1 PE=1 SV=3	Q04446	99.6	99	99.8	100.5	98.4	99.3	97.5	99.8	99.6
1935	116 kDa U5 small nuclear ribonucleoprotein component OS=Homo sapiens GN=EFTUD2 PE=1 SV=1	Q15029	97.4	96.9	99.2	98.3	99.5	97.8	101.9	100.9	101.5
1936	14-3-3 protein theta OS=Homo sapiens GN=YWHAQ PE=1 SV=1	P27348	105.2	104.6	106.6	105.7	104.8	105.9	100.2	103.6	101.3
1937	39S ribosomal protein L17, mitochondrial OS=Homo sapiens GN=MRPL17 PE=1 SV=1	Q9NRX2	90.8	90.3	93.3	91.8	94.5	91.2	105.7	107.3	107.8
1938	5'-AMP-activated protein kinase subunit beta-1 OS=Homo sapiens GN=PRKAB1 PE=1 SV=4	Q9Y478	99.7	99.1	104.2	102.3	103.7	104.8	91.2	97.3	90.6
1939	60S ribosomal protein L4 OS=Homo sapiens GN=RPL4 PE=1 SV=5	P36578	98.1	97.6	103.3	102.3	104.6	100.1	97.6	96.5	97.2
1940	Adseverin OS=Homo sapiens GN=SCIN PE=1 SV=4	Q9Y6U3	63.2	62.8	66.8	74.9	79.6	78.8	141.3	139.6	140.5
1941	Aldose reductase OS=Homo sapiens GN=AKR1B1 PE=1 SV=3	P15121	107.3	106.7	106.7	97.5	99.6	96.1	104.1	103.5	99.6
1942	ATP-dependent 6-phosphofructokinase, liver type OS=Homo sapiens GN=PFKL PE=1 SV=6	P17858	85.7	85.2	89.2	94.4	97.3	95.9	113.7	110.7	110.8
1943	Beta-hexosaminidase subunit alpha OS=Homo sapiens GN=HEXA PE=1 SV=2	P06865	81.3	80.8	83	94.9	98.8	95.6	116.1	111.9	115.8
1944	CD166 antigen OS=Homo sapiens GN=ALCAM PE=1 SV=2	Q13740	84.8	84.4	88.6	118.8	118.7	118	95.6	97.4	93.7
1945	DNA topoisomerase 1 OS=Homo sapiens GN=TOP1 PE=1 SV=2	P11387	96	95.4	98.1	95.2	96.2	94.6	104.8	104.3	104.8
1946	Electron transfer flavoprotein subunit beta OS=Homo sapiens GN=ETFB PE=1 SV=3	P38117	91.6	91	96	92.4	95.1	93.5	110.4	109.2	109.7
1947	Estradiol 17-beta-dehydrogenase 8 OS=Homo sapiens GN=HSD17B8 PE=1 SV=2	Q92506	98.8	98.2	101.3	87.6	90.4	90	111.7	110.4	110.2
1948	Fatty acid synthase OS=Homo sapiens GN=FASN PE=1 SV=3	P49327	120.3	119.6	120.1	98.8	97.9	98.4	86.2	85.1	87.3
1949	Galactocerebrosidase OS=Homo sapiens GN=GALC PE=1 SV=3	P54803	71.3	70.8	72.6	79.4	84.6	84.5	131.6	134.3	134.1
1950	Glucosidase 2 subunit beta OS=Homo sapiens GN=PRKCSH PE=1 SV=2	P14314	93.8	93.2	95.8	84	85	85	116	115.2	113.7
1951	Glucosylceramidase OS=Homo sapiens GN=GBA PE=1 SV=3	P04062	86.8	86.3	90.3	106.3	110.6	110.5	107.1	107.5	109.9
1952	H/ACA ribonucleoprotein complex subunit 1 OS=Homo sapiens GN=GAR1 PE=1 SV=1	Q9NY12	100.1	99.5	99.9	98.9	97.7	100.9	96	98.3	97.8
1953	Helicase SKI2W OS=Homo sapiens GN=SKIV2L PE=1 SV=3	Q15477	97.3	96.8	99.5	97.7	99.2	99.4	102.5	98.6	100.7
1954	HLA class I histocompatibility antigen, B-42 alpha chain OS=Homo sapiens GN=HLA-B PE=1 SV=1	P30480	91	90.4	88.1	97.1	95.9	96.9	110.1	113.1	114.5
1955	Hypoxia up-regulated protein 1 OS=Homo sapiens GN=HYOU1 PE=1 SV=1	Q9Y4L1	102.8	102.2	103.8	94.4	94.7	95.5	101.9	101.8	101.3
1956	Inner nuclear membrane protein Man1 OS=Homo sapiens GN=LEMD3 PE=1 SV=2	Q9Y2U8	104.7	104	106.3	90.7	91.5	91.4	104	106.1	104.5
1957	Major facilitator superfamily domain-containing protein 10 OS=Homo sapiens GN=MFSD10 PE=1 SV=1	Q14728	96	95.4	98.3	101.3	109.9	107	95	102.5	97.2
1958	Myoferlin OS=Homo sapiens GN=MYOF PE=1 SV=1	Q9NZM1	100.5	99.9	101.6	104.8	104.3	104.3	95.6	96.1	95.9
1959	NADH dehydrogenase [ubiquinone] 1 alpha subcomplex subunit 9, mitochondrial OS=Homo sapiens GN=NDUFA9 PE=1 SV=2	Q16795	94	93.5	92	102.1	103.4	103.6	105	107.2	107.1
1960	Peroxiredoxin-4 OS=Homo sapiens GN=PRDX4 PE=1 SV=1	Q13162	94.4	93.8	96.9	87.5	88.9	86.8	117.6	115.7	113
1961	Pleiotropic regulator 1 OS=Homo sapiens GN=PLRG1 PE=1 SV=1	O43660	103.3	102.6	105.4	99.4	99.2	97.2	95.1	102.2	97.8
1962	Poly(A)-specific ribonuclease PARN OS=Homo sapiens GN=PARN PE=1 SV=1	O95453	94.1	93.6	92.4	99	100.7	98.2	101.7	98.6	100.6
1963	Prohibitin-2 OS=Homo sapiens GN=PHB2 PE=1 SV=2	Q99623	90.8	90.2	92.3	95.6	96.5	95.3	110.7	111.5	111.1
1964	Proliferation-associated protein 2G4 OS=Homo sapiens GN=PA2G4 PE=1 SV=3	Q9UQ80	95.5	95	95.8	103.3	102.9	102.7	99.1	99.3	99.7
1965	Proteasome subunit beta type-6 OS=Homo sapiens GN=PSMB6 PE=1 SV=4	P28072	99.8	99.2	104.6	110.8	111.8	108.1	95.7	96.3	97.4
1966	Protein NDRG2 OS=Homo sapiens GN=NDRG2 PE=1 SV=2	Q9UN36	101.8	101.2	106.2	98.7	98.6	106.9	102	94.3	99.7
1967	Sorbin and SH3 domain-containing protein 2 OS=Homo sapiens GN=SORBS2 PE=1 SV=3	O94875	113.7	113	113.7	109.4	106.6	105.6	77.8	79.6	78.2
1968	Sorting nexin-2 OS=Homo sapiens GN=SNX2 PE=1 SV=2	O60749	98.8	98.2	99.1	99.7	99.6	100.2	99.2	96	99.1
1969	Suppressor of SWI4 1 homolog OS=Homo sapiens GN=PPAN PE=2 SV=1	Q9NQ55	97.9	97.3	97.5	96.3	96.7	101.2	106.4	107.3	104.2
1970	Translocating chain-associated membrane protein 1 OS=Homo sapiens GN=TRAM1 PE=1 SV=3	Q15629	90	89.4	93	107.5	107	106	98	98.6	99.7
1971	tRNA (guanine(26)-N(2))-dimethyltransferase OS=Homo sapiens GN=TRMT1 PE=1 SV=1	Q9NXH9	94.9	94.3	91.2	102.4	99.8	97.3	102.2	101.5	108.3
1972	Ubiquitin carboxyl-terminal hydrolase 15 OS=Homo sapiens GN=USP15 PE=1 SV=3	Q9Y4E8	92.5	91.9	94.2	91	103.2	95.4	113.6	103.5	105.4
1973	V-type proton ATPase catalytic subunit A OS=Homo sapiens GN=ATP6V1A PE=1 SV=2	P38606	103.9	103.3	106.5	92.5	94.7	94.1	99.2	98.2	98.6
1974	V-type proton ATPase subunit d 1 OS=Homo sapiens GN=ATP6V0D1 PE=1 SV=1	P61421	95.9	95.3	96.6	98.6	97.4	101.3	102	103.3	103.3
1975	WW domain-binding protein 11 OS=Homo sapiens GN=WBP11 PE=1 SV=1	Q9Y2W2	111.9	111.2	108	106.5	109.5	111.7	98.3	100.3	101.9
1976	40S ribosomal protein S19 OS=Homo sapiens GN=RPS19 PE=1 SV=2	P39019	101.1	100.6	102.7	100.6	101.8	100.4	100.7	100.8	99.5
1977	ADP-ribosylation factor 3 OS=Homo sapiens GN=ARF3 PE=1 SV=2	P61204	91	90.6	91.7	91.3	93.2	88.4	117.1	114.9	117
1978	Alanine--tRNA ligase, cytoplasmic OS=Homo sapiens GN=AARS PE=1 SV=2	P49588	90.4	90	90.7	91.1	90.5	91.5	111.6	114	114.1
1979	AT-rich interactive domain-containing protein 1B OS=Homo sapiens GN=ARID1B PE=1 SV=2	Q8NFD5	96.2	95.8	99.8	103.6	101.8	105.2	98.5	100.3	100.3
1980	Calpain-1 catalytic subunit OS=Homo sapiens GN=CAPN1 PE=1 SV=1	P07384	95.3	94.8	96.8	104.1	104.9	103.8	99.4	101.2	98.1
1981	Chromobox protein homolog 5 OS=Homo sapiens GN=CBX5 PE=1 SV=1	P45973	96.3	95.8	100.3	102	97.3	104.1	93.9	93.9	85.4
1982	Chromodomain-helicase-DNA-binding protein 2 OS=Homo sapiens GN=CHD2 PE=1 SV=2	O14647	99	98.5	99.1	96.1	97.5	96.9	100.3	102.3	102.2
1983	E3 ubiquitin-protein ligase ARIH1 OS=Homo sapiens GN=ARIH1 PE=1 SV=2	Q9Y4X5	103.1	102.6	103.7	103.2	105.3	106.5	96.1	94.6	88.8
1984	Eukaryotic translation initiation factor 3 subunit C-like protein OS=Homo sapiens GN=EIF3CL PE=3 SV=1	B5ME19	97.2	96.7	98.5	100.1	100.6	102	93.2	95.4	97.2
1985	Exportin-1 OS=Homo sapiens GN=XPO1 PE=1 SV=1	O14980	94.2	93.7	95.2	101.5	101.8	101.2	102.5	101.7	100.8
1986	Glucosamine-6-phosphate isomerase 1 OS=Homo sapiens GN=GNPDA1 PE=1 SV=1	P46926	98.6	98.1	100.6	97.3	100.7	97.7	89.6	92.3	94.2
1987	Glutathione S-transferase Mu 3 OS=Homo sapiens GN=GSTM3 PE=1 SV=3	P21266	96.1	95.6	96.8	90.7	88.9	90.8	109	106.7	109.3
1988	Heterogeneous nuclear ribonucleoprotein A3 OS=Homo sapiens GN=HNRNPA3 PE=1 SV=2	P51991	94.3	93.8	98	105.7	106.8	107.7	101.8	103.2	104.6
1989	Importin-9 OS=Homo sapiens GN=IPO9 PE=1 SV=3	Q96P70	96.7	96.3	95.8	96.5	96.3	94.3	101.6	99.9	101.6
1990	Integrator complex subunit 3 OS=Homo sapiens GN=INTS3 PE=1 SV=1	Q68E01	96.9	96.5	101.9	84.4	97.5	92.9	94.9	98.3	99.4
1991	LIM and cysteine-rich domains protein 1 OS=Homo sapiens GN=LMCD1 PE=1 SV=1	Q9NZU5	109	108.5	108.2	106.2	106.3	108.4	86.4	85.1	88
1992	L-lactate dehydrogenase B chain OS=Homo sapiens GN=LDHB PE=1 SV=2	P07195	96	95.5	98.6	111.5	110.7	110.5	98.4	96.9	95.5
1993	MAP kinase-activated protein kinase 2 OS=Homo sapiens GN=MAPKAPK2 PE=1 SV=1	P49137	97.3	96.8	102.7	110.5	101.5	102.6	98	103.6	103.7
1994	NAD(P) transhydrogenase, mitochondrial OS=Homo sapiens GN=NNT PE=1 SV=3	Q13423	90.6	90.1	93.4	91.9	93.2	91.7	112	111.7	112.1
1995	NADH dehydrogenase [ubiquinone] flavoprotein 1, mitochondrial OS=Homo sapiens GN=NDUFV1 PE=1 SV=4	P49821	89.4	88.9	93	99.2	100.3	99.7	107.4	106.3	107.6
1996	Neprilysin OS=Homo sapiens GN=MME PE=1 SV=2	P08473	100.4	100	95.6	92.2	89.2	90	99.2	107.9	104.5
1997	Non-specific lipid-transfer protein OS=Homo sapiens GN=SCP2 PE=1 SV=2	P22307	88.8	88.3	90.5	101.4	102.4	102.1	109.3	106.3	103.9
1998	Phosphatidylinositol-binding clathrin assembly protein OS=Homo sapiens GN=PICALM PE=1 SV=2	Q13492	99.3	98.8	99.2	101	96.3	97.9	101.6	98.1	101.2
[truncated: 2,222 more rows]
