# Supplementary material for: In‐depth proteomics reveals the characteristic developmental profiles of early lung adenocarcinoma with epidermal growth factor receptor mutation
Source: Cancer Med. 2023 Apr 2;12(9):10755–67. doi: 10.1002/cam4.5766 (PMC10225231; doi:10.1002/cam4.5766)
Supplement: Supplementary file 5 — Table S2. [file CAM4-12-10755-s003.xlsx]

## Sheet: Supplementary Table 2
Supplementary Table 2
Description	Cluster	LOGAIS1	LOGAIS2	LOGAIS3	LOGMIA1	LOGMIA2	LOGMIA3	LOGSIA1	LOGSIA2	LOGSIA3
Elongation factor 1-alpha 2 OS=Homo sapiens GN=EEF1A2 PE=1 SV=1	1	-1.07768	-0.92629	-0.9913	-0.918023	-0.769321	-0.856164	0.897553	0.695958	0.788955
Fatty acid-binding protein, heart OS=Homo sapiens GN=FABP3 PE=1 SV=4	1	-0.472397	-0.470381	-0.540568	-0.616574	-0.546929	-0.592253	0.621343	0.584963	0.606137
Delta(24)-sterol reductase OS=Homo sapiens GN=DHCR24 PE=1 SV=2	1	-0.561879	-0.607683	-0.627767	-0.576986	-0.480491	-0.446402	0.452009	0.572303	0.499074
Adenylate kinase 4, mitochondrial OS=Homo sapiens GN=AK4 PE=1 SV=1	1	-0.566179	-0.568334	-0.551184	-0.470381	-0.464348	-0.448385	0.489783	0.508306	0.46997
Isoaspartyl peptidase/L-asparaginase OS=Homo sapiens GN=ASRGL1 PE=1 SV=2	1	-0.568334	-0.476438	-0.546929	-0.448385	-0.380549	-0.428676	0.549629	0.463656	0.484596
Interferon-induced protein 44-like OS=Homo sapiens GN=IFI44L PE=2 SV=3	1	-0.564027	-0.625521	-0.505048	-0.339486	-0.153296	-0.255492	0.38231	0.455195	0.407747
Carcinoembryonic antigen-related cell adhesion molecule 5 OS=Homo sapiens GN=CEACAM5 PE=1 SV=3	1	-0.574818	-0.53003	-0.507113	-0.333976	-0.179409	-0.24339	0.539659	0.499074	0.54565
Phosphatidylinositol 5-phosphate 4-kinase type-2 gamma OS=Homo sapiens GN=PIP4K2C PE=1 SV=3	1	-0.564027	-0.502985	-0.490672	-0.278239	-0.227978	-0.216104	0.531633	0.486673	0.537657
3-hydroxyisobutyrate dehydrogenase, mitochondrial OS=Homo sapiens GN=HIBADH PE=1 SV=2	1	-0.568334	-0.546929	-0.494765	-0.333976	-0.255492	-0.28886	0.484596	0.531633	0.531633
Interferon-induced transmembrane protein 3 OS=Homo sapiens GN=IFITM3 PE=1 SV=2	1	-0.515404	-0.605468	-0.478463	-0.346866	-0.260709	-0.267696	0.472068	0.503185	0.49392
Nucleolar protein 3 OS=Homo sapiens GN=NOL3 PE=1 SV=2	1	-0.572653	-0.621041	-0.58569	-0.401527	-0.35057	-0.380549	0.582051	0.56544	0.463656
Adseverin OS=Homo sapiens GN=SCIN PE=1 SV=4	1	-0.650416	-0.659576	-0.570492	-0.405374	-0.317572	-0.332144	0.510349	0.492887	0.502158
Cellular retinoic acid-binding protein 2 OS=Homo sapiens GN=CRABP2 PE=1 SV=2	1	-0.742308	-0.747182	-0.708644	-0.415037	-0.343172	-0.356144	0.564457	0.560518	0.536655
Protein NDRG1 OS=Homo sapiens GN=NDRG1 PE=1 SV=1	1	-0.727784	-0.641313	-0.68507	-0.319385	-0.265946	-0.312145	0.584963	0.404455	0.516463
Keratin, type I cytoskeletal 15 OS=Homo sapiens GN=KRT15 PE=1 SV=3	1	-0.432596	-0.43456	-0.409232	0.251597	0.236863	0.300832	0.109199	0.129283	0.119945
Interferon-induced GTP-binding protein Mx1 OS=Homo sapiens GN=MX1 PE=1 SV=4	1	-0.519568	-0.472397	-0.456344	0.181513	0.191736	0.200622	0.150402	0.142519	0.159546
2'-5'-oligoadenylate synthase 2 OS=Homo sapiens GN=OAS2 PE=1 SV=3	1	-0.527932	-0.428676	-0.442444	0.0764708	0.135916	0.134592	0.137239	0.164745	0.145152
Thioredoxin-interacting protein OS=Homo sapiens GN=TXNIP PE=1 SV=1	1	-0.645857	-0.590062	-0.603257	0.0612187	0.172508	0.0819773	0.411033	0.101086	0.332361
OCIA domain-containing protein 2 OS=Homo sapiens GN=OCIAD2 PE=1 SV=1	1	-0.405374	-0.519568	-0.612122	-0.0029116	-0.0368242	-0.0249379	0.415401	0.438121	0.31493
Ubiquitin-like protein ISG15 OS=Homo sapiens GN=ISG15 PE=1 SV=5	1	-0.38624	-0.474416	-0.553317	0.0302221	0.0373255	0.052831	0.392317	0.360953	0.328892
Interferon-induced GTP-binding protein Mx2 OS=Homo sapiens GN=MX2 PE=1 SV=1	1	-0.53003	-0.523744	-0.476438	-0.0746131	-0.0608948	-0.0338435	0.298469	0.31493	0.302012
N-sulphoglucosamine sulphohydrolase OS=Homo sapiens GN=SGSH PE=1 SV=1	1	-0.478463	-0.482521	-0.494765	0.0514282	0.0901978	0.0458037	0.285402	0.339275	0.300832
Keratin, type I cytoskeletal 19 OS=Homo sapiens GN=KRT19 PE=1 SV=4	1	-0.301351	-0.468367	-0.224576	-0.462343	-0.581331	-0.668794	0.369984	0.646646	0.521537
Aquaporin-1 OS=Homo sapiens GN=AQP1 PE=1 SV=3	1	-0.114993	-0.361739	-0.306738	-0.517485	-0.515404	-0.507113	0.426265	0.505235	0.573281
Carcinoembryonic antigen-related cell adhesion molecule 6 OS=Homo sapiens GN=CEACAM6 PE=1 SV=3	1	-0.312145	-0.384341	-0.32484	-0.319385	-0.252024	-0.280004	0.0915634	0.421929	0.230679
Glycogen phosphorylase, liver form OS=Homo sapiens GN=PYGL PE=1 SV=4	1	-0.367357	-0.19764	-0.333976	-0.43456	-0.432596	-0.444421	0.35982	0.440266	0.395638
Mitochondrial import inner membrane translocase subunit Tim9 OS=Homo sapiens GN=TIMM9 PE=1 SV=1	1	-0.35057	-0.348717	-0.258968	-0.371114	-0.363609	-0.40345	0.311419	0.365476	0.309073
Reticulocalbin-1 OS=Homo sapiens GN=RCN1 PE=1 SV=1	1	-0.143625	-0.190984	-0.163033	-0.448385	-0.399607	-0.401527	0.330049	0.354143	0.313761
Ceruloplasmin OS=Homo sapiens GN=CP PE=1 SV=1	1	-0.0458037	-0.107139	-0.145232	-0.480491	-0.430634	-0.438496	0.310246	0.348443	0.285402
Peptidyl-prolyl cis-trans isomerase C OS=Homo sapiens GN=PPIC PE=1 SV=1	1	-0.182707	-0.28886	-0.267696	-0.390047	-0.317572	-0.418921	0.498045	0.442408	0.397847
Nuclear ubiquitous casein and cyclin-dependent kinase substrate 1 OS=Homo sapiens GN=NUCKS1 PE=1 SV=1	1	-0.137213	-0.269448	-0.0669757	-0.32484	-0.219487	-0.313951	0.529619	0.495984	0.413218
Rho-related GTP-binding protein RhoC OS=Homo sapiens GN=RHOC PE=1 SV=1	1	-0.564027	-0.426719	-0.456344	-0.227978	-0.217794	-0.187667	0.358687	0.416491	0.351865
Xenotropic and polytropic retrovirus receptor 1 OS=Homo sapiens GN=XPR1 PE=1 SV=1	1	-0.478463	-0.409232	-0.432596	-0.265946	-0.260709	-0.250293	0.310246	0.366604	0.300832
Prolyl 4-hydroxylase subunit alpha-1 OS=Homo sapiens GN=P4HA1 PE=1 SV=2	1	-0.456344	-0.376767	-0.382444	-0.30494	-0.287085	-0.278239	0.362085	0.383426	0.364346
Prosaposin OS=Homo sapiens GN=PSAP PE=1 SV=2	1	-0.492717	-0.424766	-0.40345	-0.313951	-0.219487	-0.272958	0.413218	0.423014	0.3756
LINE-1 retrotransposable element ORF1 protein OS=Homo sapiens GN=L1RE1 PE=1 SV=1	1	-0.43456	-0.388142	-0.39769	-0.308538	-0.214416	-0.257229	0.412126	0.368858	0.387878
Galactocerebrosidase OS=Homo sapiens GN=GALC PE=1 SV=3	1	-0.476438	-0.486591	-0.450371	-0.321201	-0.229682	-0.231389	0.407747	0.437047	0.434897
Copine-1 OS=Homo sapiens GN=CPNE1 PE=1 SV=1	1	-0.442444	-0.482521	-0.43456	-0.356144	-0.317572	-0.343172	0.437047	0.427347	0.44775
Tubulin beta-2A chain OS=Homo sapiens GN=TUBB2A PE=1 SV=1	1	-0.568334	-0.502985	-0.527932	-0.163033	-0.167927	-0.146841	0.538658	0.267391	0.427347
Gastricsin OS=Homo sapiens GN=PGC PE=1 SV=1	1	-0.444421	-0.527932	-0.48863	-0.211045	-0.124474	-0.179409	0.398951	0.495984	0.479389
Tissue alpha-L-fucosidase OS=Homo sapiens GN=FUCA1 PE=1 SV=4	1	-0.490672	-0.458341	-0.515404	-0.186012	-0.209362	-0.164663	0.409938	0.363216	0.438121
Beta-glucuronidase OS=Homo sapiens GN=GUSB PE=1 SV=2	1	-0.555453	-0.490672	-0.544805	-0.127648	-0.110275	-0.122889	0.457315	0.441338	0.448816
Microtubule-associated protein 1B OS=Homo sapiens GN=MAP1B PE=1 SV=2	1	-0.500926	-0.474416	-0.440469	-0.111846	-0.114993	-0.0669757	0.392317	0.366604	0.438121
Keratin, type II cytoskeletal 80 OS=Homo sapiens GN=KRT80 PE=1 SV=2	1	-0.292418	-0.372996	-0.390047	-0.252024	0.00290573	-0.158157	0.593662	0.542657	0.611858
Myotrophin OS=Homo sapiens GN=MTPN PE=1 SV=2	1	-0.369234	-0.527932	-0.43456	-0.239951	-0.114993	-0.184358	0.64943	0.277025	0.478346
Heat shock protein beta-1 OS=Homo sapiens GN=HSPB1 PE=1 SV=2	1	-0.333976	-0.352426	-0.317572	-0.28354	-0.248564	-0.269448	0.420843	0.444547	0.454133
Amine oxidase [flavin-containing] B OS=Homo sapiens GN=MAOB PE=1 SV=3	1	-0.290638	-0.24339	-0.24339	-0.276477	-0.174477	-0.166294	0.38454	0.310246	0.356416
Ornithine aminotransferase, mitochondrial OS=Homo sapiens GN=OAT PE=1 SV=1	1	-0.303145	-0.297771	-0.274716	-0.234807	-0.19764	-0.212729	0.369984	0.393425	0.378959
Fructose-bisphosphate aldolase A OS=Homo sapiens GN=ALDOA PE=1 SV=2	1	-0.250293	-0.306738	-0.269448	-0.24339	-0.206003	-0.24339	0.3901	0.407747	0.35982
Glutamine synthetase OS=Homo sapiens GN=GLUL PE=1 SV=4	1	-0.37488	-0.317572	-0.290638	-0.269448	-0.207682	-0.195973	0.409938	0.356416	0.373356
Galectin-3-binding protein OS=Homo sapiens GN=LGALS3BP PE=1 SV=1	1	-0.326662	-0.323019	-0.28354	-0.287085	-0.241669	-0.23652	0.356416	0.360953	0.383426
Pyrroline-5-carboxylate reductase 1, mitochondrial OS=Homo sapiens GN=PYCR1 PE=1 SV=2	1	-0.312145	-0.276477	-0.255492	-0.142019	-0.130829	-0.091559	0.338125	0.274622	0.302012
Isobutyryl-CoA dehydrogenase, mitochondrial OS=Homo sapiens GN=ACAD8 PE=1 SV=1	1	-0.31034	-0.30494	-0.292418	-0.211045	-0.177763	-0.190984	0.299651	0.281818	0.319599
Malate dehydrogenase, mitochondrial OS=Homo sapiens GN=MDH2 PE=1 SV=3	1	-0.287085	-0.29956	-0.274716	-0.189325	-0.166294	-0.176119	0.345012	0.336974	0.306723
Glucose 1,6-bisphosphate synthase OS=Homo sapiens GN=PGM2L1 PE=1 SV=3	1	-0.292418	-0.257229	-0.258968	-0.20098	-0.153296	-0.156535	0.325414	0.313761	0.307899
ES1 protein homolog, mitochondrial OS=Homo sapiens GN=C21orf33 PE=1 SV=3	1	-0.422815	-0.416978	-0.365482	-0.199309	-0.190984	-0.164663	0.324253	0.333516	0.338125
Hypoxanthine-guanine phosphoribosyltransferase OS=Homo sapiens GN=HPRT1 PE=1 SV=2	1	-0.372996	-0.352426	-0.31576	-0.231389	-0.207682	-0.221181	0.291356	0.335823	0.302012
Uridine phosphorylase 1 OS=Homo sapiens GN=UPP1 PE=1 SV=1	1	-0.359872	-0.319385	-0.32484	-0.301351	-0.187667	-0.267696	0.319599	0.30437	0.293731
Fibronectin type III domain-containing protein 3B OS=Homo sapiens GN=FNDC3B PE=1 SV=2	1	0.0415708	-0.186012	-0.48863	0.220729	0.00290573	0.206936	0.473117	0.423014	0.494952
Ribonuclease T2 OS=Homo sapiens GN=RNASET2 PE=1 SV=2	1	-0.462343	-0.127648	-0.341328	-0.0205057	0.0014536	-0.0353331	0.365476	0.381194	0.323091
Signal transducer and activator of transcription 1-alpha/beta OS=Homo sapiens GN=STAT1 PE=1 SV=2	1	-0.415037	-0.380549	-0.339486	-0.0624126	-0.0593785	-0.0428043	0.258908	0.260123	0.268599
Probable C-mannosyltransferase DPY19L1 OS=Homo sapiens GN=DPY19L1 PE=2 SV=1	1	-0.390047	-0.317572	-0.35057	-0.114993	-0.0279003	-0.0838316	0.378959	0.218231	0.272216
Glyceraldehyde-3-phosphate dehydrogenase OS=Homo sapiens GN=GAPDH PE=1 SV=3	1	-0.359872	-0.369234	-0.359872	-0.100887	-0.0946615	-0.0684999	0.360953	0.290168	0.332361
Alpha-enolase OS=Homo sapiens GN=ENO1 PE=1 SV=2	1	-0.365482	-0.32484	-0.2942	-0.100887	-0.088463	-0.0776794	0.343866	0.261337	0.298469
Selenium-binding protein 1 OS=Homo sapiens GN=SELENBP1 PE=1 SV=2	1	-0.346866	-0.333976	-0.323019	-0.0900102	-0.0578639	-0.088463	0.323091	0.305547	0.294917
Carnitine O-palmitoyltransferase 2, mitochondrial OS=Homo sapiens GN=CPT2 PE=1 SV=2	1	-0.339486	-0.326662	-0.280004	-0.108706	-0.0488093	-0.0900102	0.309073	0.31259	0.274622
Antigen peptide transporter 1 OS=Homo sapiens GN=TAP1 PE=1 SV=2	1	-0.172837	-0.371114	-0.142019	0.0514282	0.00725338	0.0598242	0.427347	0.335823	0.400053
Polypeptide N-acetylgalactosaminyltransferase 6 OS=Homo sapiens GN=GALNT6 PE=2 SV=2	1	-0.306738	-0.295985	-0.317572	-0.130829	-0.153296	0.00580562	0.484596	0.403356	0.479389
Lysosome-associated membrane glycoprotein 2 OS=Homo sapiens GN=LAMP2 PE=1 SV=2	1	-0.233097	-0.323019	-0.35057	-0.0428043	-0.227978	-0.0684999	0.403356	0.349584	0.430587
Complement decay-accelerating factor OS=Homo sapiens GN=CD55 PE=1 SV=4	2	-0.206003	-0.229682	-0.222877	0.515446	0.411033	0.547641	-0.297771	-0.252024	-0.308538
Branched-chain-amino-acid aminotransferase, cytosolic OS=Homo sapiens GN=BCAT1 PE=1 SV=3	2	-0.0700258	-0.15978	-0.016087	0.393425	0.395638	0.446683	-0.269448	-0.258968	-0.227978
Guanine nucleotide exchange factor VAV2 OS=Homo sapiens GN=VAV2 PE=1 SV=2	2	-0.0205057	-0.0715533	-0.0715533	0.317267	0.324253	0.340424	-0.265946	-0.317572	-0.31034
Aldehyde dehydrogenase, dimeric NADP-preferring OS=Homo sapiens GN=ALDH3A1 PE=1 SV=3	2	0.0901978	-0.102447	-0.0488093	0.441338	0.514428	0.490819	-0.358007	-0.24339	-0.28354
Polymeric immunoglobulin receptor OS=Homo sapiens GN=PIGR PE=1 SV=4	2	-0.0776794	-0.088463	-0.0533295	0.480432	0.454133	0.445616	-0.361739	-0.378657	-0.399607
Pleckstrin homology domain-containing family A member 6 OS=Homo sapiens GN=PLEKHA6 PE=1 SV=4	2	0.0737097	-0.063932	-0.016087	0.443478	0.408843	0.376721	-0.359872	-0.269448	-0.37488
Calcyphosin OS=Homo sapiens GN=CAPS PE=1 SV=1	2	-0.0043696	-0.0175584	0.0302221	0.393425	0.397847	0.427347	-0.39769	-0.369234	-0.420867
Syntaxin-binding protein 1 OS=Homo sapiens GN=STXBP1 PE=1 SV=1	2	0.423014	-0.0116818	0.423014	0.307899	0.510349	0.461545	-0.40345	-0.35057	-0.272958
Pulmonary surfactant-associated protein B OS=Homo sapiens GN=SFTPB PE=1 SV=3	2	0.160847	0.200622	0.162148	0.302012	0.275824	0.269805	-0.388142	-0.442444	-0.376767
Core histone macro-H2A.2 OS=Homo sapiens GN=H2AFY2 PE=1 SV=3	2	0.154328	0.127953	0.18023	0.285402	0.283014	0.279423	-0.416978	-0.486591	-0.440469
Pulmonary surfactant-associated protein A2 OS=Homo sapiens GN=SFTPA2 PE=1 SV=1	2	0.228198	0.171217	0.203151	0.366604	0.33467	0.341573	-0.424766	-0.38624	-0.462343
Histo-blood group ABO system transferase OS=Homo sapiens GN=ABO PE=1 SV=2	2	0.149091	0.102441	0.209453	0.3473	0.381194	0.31493	-0.450371	-0.472397	-0.536344
25-hydroxycholesterol 7-alpha-hydroxylase OS=Homo sapiens GN=CYP7B1 PE=1 SV=2	2	0.130612	0.0130299	0.219481	0.345012	0.321928	0.38454	-0.466356	-0.229682	-0.339486
Fatty acid-binding protein, epidermal OS=Homo sapiens GN=FABP5 PE=1 SV=3	2	0.0667836	0.0778494	0.149091	0.35982	0.35528	0.366604	-0.31034	-0.276477	-0.346866
Dihydropyrimidinase-related protein 2 OS=Homo sapiens GN=DPYSL2 PE=1 SV=1	2	0.0792267	0.0778494	0.101086	0.278225	0.283014	0.278225	-0.319385	-0.333976	-0.317572
Chloride intracellular channel protein 3 OS=Homo sapiens GN=CLIC3 PE=1 SV=2	2	0.130612	0.118606	0.0806027	0.339275	0.280621	0.3473	-0.369234	-0.333976	-0.393863
Galectin-4 OS=Homo sapiens GN=LGALS4 PE=1 SV=1	2	-0.706269	-0.632268	-0.596644	0.905338	0.842654	0.936068	-0.718182	-0.65728	-0.65728
Monocarboxylate transporter 2 OS=Homo sapiens GN=SLC16A7 PE=1 SV=2	2	-0.30494	-0.145232	-0.388142	0.284208	0.41758	0.336974	-0.0428043	-0.12606	-0.0029116
Glycine amidinotransferase, mitochondrial OS=Homo sapiens GN=GATM PE=1 SV=1	2	-0.378657	-0.326662	-0.278239	0.331206	0.431666	0.418669	-0.15978	-0.132422	-0.118146
Long-chain-fatty-acid--CoA ligase 5 OS=Homo sapiens GN=ACSL5 PE=1 SV=1	2	-0.587874	-0.536344	-0.523744	0.595588	0.568385	0.627946	-0.211045	-0.20098	-0.217794
Thioredoxin OS=Homo sapiens GN=TXN PE=1 SV=3	2	-0.594447	-0.474416	-0.470381	0.428428	0.357552	0.367732	0.103795	0.0144705	-0.0219816
Deleted in malignant brain tumors 1 protein OS=Homo sapiens GN=DMBT1 PE=1 SV=2	2	-0.444421	-0.525836	-0.452359	0.404455	0.341573	0.441338	-0.166294	-0.104009	-0.129238
Matrix-remodeling-associated protein 7 OS=Homo sapiens GN=MXRA7 PE=1 SV=1	3	0.448816	0.133267	0.218231	-0.478463	-0.281771	-0.428676	0.0860934	0.151712	-0.0458037
Solute carrier family 2, facilitated glucose transporter member 1 OS=Homo sapiens GN=SLC2A1 PE=1 SV=2	3	0.311419	0.27342	0.240561	-0.456344	-0.4131	-0.446402	0.185355	0.200622	0.195551
UPF0764 protein C16orf89 OS=Homo sapiens GN=C16orf89 PE=1 SV=2	3	0.214476	0.223223	0.191736	-0.540568	-0.458341	-0.536344	0.121283	0.156939	0.177661
Glutaminase kidney isoform, mitochondrial OS=Homo sapiens GN=GLS PE=1 SV=1	3	0.284208	0.249152	0.240561	-0.48863	-0.432596	-0.490672	0.123954	0.102441	0.0847227
Glutathione S-transferase Mu 1 OS=Homo sapiens GN=GSTM1 PE=1 SV=3	3	0.598473	0.552607	0.51239	-0.354283	-0.105573	-0.239951	0.0667836	-0.00875247	0.103795
C-type lectin domain family 4 member K OS=Homo sapiens GN=CD207 PE=1 SV=2	3	0.430587	0.459432	0.441338	-0.48863	-0.438496	-0.498869	-0.121306	-0.156535	-0.114993
Patatin-like phospholipase domain-containing protein 4 OS=Homo sapiens GN=PNPLA4 PE=2 SV=3	3	0.428428	0.358687	0.425182	-0.274716	-0.257229	-0.369234	0.0415708	-0.0205057	-0.041307
Ferritin light chain OS=Homo sapiens GN=FTL PE=1 SV=2	3	0.421929	0.394532	0.393425	-0.260709	-0.258968	-0.29956	-0.0853738	-0.0822911	-0.0715533
Hemoglobin subunit beta OS=Homo sapiens GN=HBB PE=1 SV=2	3	0.734928	0.925387	0.682428	-0.206003	-0.272958	-0.32484	-0.694453	-0.711022	-0.68741
Hemoglobin subunit alpha OS=Homo sapiens GN=HBA1 PE=1 SV=2	3	0.76348	0.965412	0.708472	-0.167927	-0.222877	-0.295985	-0.759439	-0.759439	-0.791805
Carbonic anhydrase 2 OS=Homo sapiens GN=CA2 PE=1 SV=2	3	0.688758	0.712028	0.726163	-0.164663	-0.158157	-0.226276	-0.754524	-0.643584	-0.761903
Tubulin polymerization-promoting protein family member 3 OS=Homo sapiens GN=TPPP3 PE=1 SV=1	3	0.809846	0.746243	0.777971	-0.130829	-0.129238	-0.174477	-0.830075	-0.784271	-0.848288
Band 3 anion transport protein OS=Homo sapiens GN=SLC4A1 PE=1 SV=3	3	0.552607	0.528612	0.540659	-0.19764	-0.169561	-0.214416	-0.432596	-0.39769	-0.393863
Hemoglobin subunit delta OS=Homo sapiens GN=HBD PE=1 SV=2	3	0.599433	0.583022	0.579133	-0.140415	-0.176119	-0.212729	-0.513327	-0.494765	-0.53003
Isoamyl acetate-hydrolyzing esterase 1 homolog OS=Homo sapiens GN=IAH1 PE=1 SV=1	3	0.832073	0.694161	0.608046	-0.134017	-0.28886	-0.24339	-0.572653	-0.450371	-0.576986
Carbonic anhydrase 1 OS=Homo sapiens GN=CA1 PE=1 SV=2	3	0.734928	0.694161	0.733179	-0.250293	-0.271202	-0.348717	-0.551184	-0.572653	-0.581331
Complement C1r subcomponent OS=Homo sapiens GN=C1R PE=1 SV=2	3	0.485635	0.462601	0.424099	-0.091559	-0.0175584	-0.111846	-0.241669	-0.111846	-0.219487
Ankyrin-1 OS=Homo sapiens GN=ANK1 PE=1 SV=3	3	0.316099	0.501131	0.437047	-0.0730823	0.0359077	-0.161406	-0.29956	-0.130829	-0.365482
Talin-2 OS=Homo sapiens GN=TLN2 PE=1 SV=4	3	0.514428	0.299651	0.324253	-0.0116818	0.0230836	-0.063932	-0.227978	-0.199309	-0.257229
Cingulin-like protein 1 OS=Homo sapiens GN=CGNL1 PE=1 SV=2	3	0.473117	0.395638	0.409938	0.0014536	0.0014536	0.0101446	-0.280004	-0.257229	-0.207682
Complement C3 OS=Homo sapiens GN=C3 PE=1 SV=2	3	0.409938	0.328892	0.339275	-0.0715533	-0.088463	-0.107139	-0.258968	-0.262453	-0.234807
Fibrinogen alpha chain OS=Homo sapiens GN=FGA PE=1 SV=2	3	0.435973	0.311419	0.293731	-0.0807522	-0.0869176	-0.0838316	-0.264198	-0.306738	-0.229682
Fibrinogen beta chain OS=Homo sapiens GN=FGB PE=1 SV=2	3	0.507283	0.371109	0.412126	-0.0946615	-0.116568	-0.150065	-0.292418	-0.246837	-0.269448
Fibrinogen gamma chain OS=Homo sapiens GN=FGG PE=1 SV=3	3	0.412126	0.371109	0.405553	-0.138813	-0.137213	-0.171198	-0.2942	-0.265946	-0.262453
Immunoglobulin lambda variable 8-61 OS=Homo sapiens GN=IGLV8-61 PE=3 SV=7	3	0.407747	0.381194	0.412126	-0.138813	-0.0807522	-0.142019	-0.30494	-0.260709	-0.285311
Chymase OS=Homo sapiens GN=CMA1 PE=1 SV=1	3	0.33467	0.350725	0.296102	0.0014536	0.011588	-0.0518212	-0.411164	-0.39769	-0.306738
Apolipoprotein B-100 OS=Homo sapiens GN=APOB PE=1 SV=2	3	0.320764	0.325414	0.332361	-0.0293838	-0.0146171	-0.0190313	-0.319385	-0.306738	-0.295985
Alpha-2-macroglobulin OS=Homo sapiens GN=A2M PE=1 SV=3	3	0.373356	0.349584	0.35982	0.011588	-0.00582908	-0.00729004	-0.337647	-0.358007	-0.335811
Ig gamma-2 chain C region OS=Homo sapiens GN=IGHG2 PE=1 SV=2	3	0.294917	0.302012	0.294917	0.114582	0.062612	0.0709433	-0.312145	-0.330315	-0.29956
Retinoic acid-induced protein 3 OS=Homo sapiens GN=GPRC5A PE=1 SV=2	3	0.338125	0.360953	0.327734	0.0556323	0.0401571	-0.00729004	-0.376767	-0.303145	-0.195973
Catalase OS=Homo sapiens GN=CAT PE=1 SV=3	3	0.37784	0.316099	0.386766	0.0500242	0.052831	0.0287973	-0.285311	-0.269448	-0.292418
Erythrocyte band 7 integral membrane protein OS=Homo sapiens GN=STOM PE=1 SV=3	3	0.372233	0.358687	0.380077	0.062612	0.0486187	0	-0.326662	-0.313951	-0.32484
Aquaporin-4 OS=Homo sapiens GN=AQP4 PE=1 SV=2	3	0.380077	0.325414	0.387878	0.0429832	-0.0962153	-0.140415	-0.430634	-0.448385	-0.621041
5'-nucleotidase OS=Homo sapiens GN=NT5E PE=1 SV=1	3	0.397847	0.368858	0.448816	-0.0428043	-0.0029116	-0.0338435	-0.37488	-0.401527	-0.359872
Pulmonary surfactant-associated protein D OS=Homo sapiens GN=SFTPD PE=1 SV=3	3	0.502158	0.452009	0.478346	-0.0900102	-0.0822911	-0.0715533	-0.40345	-0.333976	-0.323019
Cathepsin G OS=Homo sapiens GN=CTSG PE=1 SV=2	3	0.50421	0.454133	0.499074	0.0542323	0.0667836	0.0130299	-0.40345	-0.388142	-0.399607
Ig mu chain C region OS=Homo sapiens GN=IGHM PE=1 SV=3	3	0.502158	0.47521	0.46892	-0.0533295	-0.0249379	-0.0807522	-0.513327	-0.358007	-0.496815
Microfibril-associated glycoprotein 4 OS=Homo sapiens GN=MFAP4 PE=1 SV=2	3	0.529619	0.465764	0.35982	0.190462	0.141201	0.274622	-0.732609	-0.650416	-0.641313
C4b-binding protein alpha chain OS=Homo sapiens GN=C4BPA PE=1 SV=2	3	0.62512	0.56544	0.52255	0.0570309	0.0173472	0.0230836	-0.718182	-0.68507	-0.692101
Laminin subunit alpha-4 OS=Homo sapiens GN=LAMA4 PE=1 SV=4	3	0.38231	0.198089	0.31259	-0.0102164	0.149091	0.230679	-0.378657	-0.184358	-0.352426
Caveolin-1 OS=Homo sapiens GN=CAV1 PE=1 SV=4	3	0.277025	0.296102	0.288978	0.149091	0.171217	0.200622	-0.440469	-0.308538	-0.384341
Retinal dehydrogenase 1 OS=Homo sapiens GN=ALDH1A1 PE=1 SV=2	3	0.299651	0.268599	0.296102	0.160847	0.139881	0.129283	-0.35057	-0.352426	-0.361739
Collagen alpha-1(VI) chain OS=Homo sapiens GN=COL6A1 PE=1 SV=3	3	0.274622	0.305547	0.250375	0.154328	0.113238	0.166042	-0.378657	-0.363609	-0.341328
Collagen alpha-2(VI) chain OS=Homo sapiens GN=COL6A2 PE=1 SV=4	3	0.269805	0.296102	0.294917	0.126621	0.0792267	0.154328	-0.390047	-0.363609	-0.345018
Tryptase beta-2 OS=Homo sapiens GN=TPSB2 PE=1 SV=2	3	0.338125	0.226956	0.210711	0.193009	0.109199	0.185355	-0.328487	-0.424766	-0.341328
Ethylmalonyl-CoA decarboxylase OS=Homo sapiens GN=ECHDC1 PE=1 SV=2	3	0.283014	0.247928	0.288978	0.168632	0.143836	0.159546	-0.367357	-0.438496	-0.39769
Glycerol kinase OS=Homo sapiens GN=GK PE=1 SV=3	3	0.266182	0.233156	0.306723	0.176374	0.176374	0.133267	-0.4131	-0.424766	-0.40345
Four and a half LIM domains protein 1 OS=Homo sapiens GN=FHL1 PE=1 SV=4	3	0.444547	0.290168	0.250375	0.13194	0.0570309	0.225713	-0.430634	-0.446402	-0.35057
Fibulin-5 OS=Homo sapiens GN=FBLN5 PE=1 SV=1	3	0.409938	0.415401	0.244249	0.137239	0.0681715	0.151712	-0.448385	-0.409232	-0.376767
Immunoglobulin J chain OS=Homo sapiens GN=JCHAIN PE=1 SV=4	3	0.418669	0.38231	0.274622	0.0681715	-0.0146171	0.0101446	-0.478463	-0.420867	-0.438496
Hemoglobin subunit gamma-1 OS=Homo sapiens GN=HBG1 PE=1 SV=2	3	0.348443	0.368858	0.367732	0.0970126	0.0915634	0.0874628	-0.416978	-0.442444	-0.399607
Sialic acid synthase OS=Homo sapiens GN=NANS PE=1 SV=2	3	0.374479	0.246702	0.310246	0.0874628	0.103795	0.0570309	-0.38624	-0.372996	-0.382444
Immunoglobulin lambda-like polypeptide 5 OS=Homo sapiens GN=IGLL5 PE=2 SV=2	3	0.356416	0.31259	0.285402	0.155634	0.151712	0.0874628	-0.384341	-0.372996	-0.409232
Torsin-3A OS=Homo sapiens GN=TOR3A PE=1 SV=1	3	0.419756	0.50421	0.416491	0.19428	0.215729	0.129283	-0.420867	-0.37488	-0.371114
Alcohol dehydrogenase 1B OS=Homo sapiens GN=ADH1B PE=1 SV=2	3	0.300832	0.283014	0.319599	0.240561	0.21698	0.213222	-0.48863	-0.470381	-0.48863
Long-chain specific acyl-CoA dehydrogenase, mitochondrial OS=Homo sapiens GN=ACADL PE=1 SV=2	3	0.400053	0.431666	0.441338	0.0681715	0.113238	0.102441	-0.399607	-0.507113	-0.513327
BTB/POZ domain-containing protein KCTD14 OS=Homo sapiens GN=KCTD14 PE=1 SV=2	3	0.364346	0.387878	0.362085	0.151712	0.126621	0.169925	-0.456344	-0.536344	-0.486591
Polymerase I and transcript release factor OS=Homo sapiens GN=PTRF PE=1 SV=1	3	0.442408	0.376721	0.327734	0.176374	0.142519	0.153021	-0.523744	-0.462343	-0.472397
