# Supplementary material for: In‐depth proteomics reveals the characteristic developmental profiles of early lung adenocarcinoma with epidermal growth factor receptor mutation
Source: Cancer Med. 2023 Apr 2;12(9):10755–67. doi: 10.1002/cam4.5766 (PMC10225231; doi:10.1002/cam4.5766)
Supplement: Supplementary file 6 — Table S3. [file CAM4-12-10755-s007.xlsx]

## Sheet: result_cluster1
	SupplementaryTable 3 (cluster 1)
	Pathway identifier	Pathway name	#Entities found	#Entities total	Entities ratio	Entities pValue	Entities FDR	#Reactions found	#Reactions total	Reactions ratio	Species identifier	Species name	Submitted entities found	Mapped entities	Found reaction identifiers
1	R-HSA-909733	Interferon alpha/beta signaling	7	138	0.0118966	2.30417e-05	0.00658992	9	22	0.00166958	9606	Homo sapiens	P42224;P20591;P05161;P29728;P20592;Q01628	P20591;P42224-1;P42224-2;P05161;P29728;P20592;Q01628	R-HSA-909725;R-HSA-997309;R-HSA-909726;R-HSA-913529;R-HSA-909721;R-HSA-909722;R-HSA-1015702;R-HSA-909718;R-HSA-1015699
2	R-HSA-70263	Gluconeogenesis	4	34	0.00293103	6.13057e-05	0.00876672	4	25	0.00189725	9606	Homo sapiens	P06733;P04406;P40926;P04075	P06733;P04406;P40926;P04075	R-HSA-70482;R-HSA-71495;R-HSA-71783;R-HSA-70494
3	R-HSA-8964539	Glutamate and glutamine metabolism	3	15	0.0012931	0.000115708	0.0109922	4	13	0.000986568	9606	Homo sapiens	P04181;P32322;P15104	P04181;P32322;P15104	R-HSA-70664;R-HSA-70666;R-HSA-70654;R-HSA-70606
4	R-HSA-1169410	Antiviral mechanism by IFN-stimulated genes	5	89	0.00767241	0.000227273	0.0161364	19	31	0.00235258	9606	Homo sapiens	P42224;P20591;P05161;P29728;P20592	P42224;P20591;P05161;P29728;P20592	R-HSA-1678841;R-HSA-8985097;R-HSA-936462;R-HSA-1169395;R-HSA-1678843;R-HSA-1169394;R-HSA-1678842;R-HSA-1169397;R-HSA-1169399;R-HSA-1169398;R-HSA-1169307;R-HSA-1176059;R-HSA-1169403;R-HSA-1169402;R-HSA-1169405;R-HSA-1169404;R-HSA-1169406;R-HSA-8985104;R-HSA-8985138
5	R-HSA-70326	Glucose metabolism	5	98	0.00844828	0.000352628	0.018774	8	49	0.0037186	9606	Homo sapiens	P06733;Q6PCE3;P04406;P40926;P04075	P06733;Q6PCE3;P04406;P40926;P04075	R-HSA-70449;R-HSA-70482;R-HSA-71495;R-HSA-71783;R-HSA-8955760;R-HSA-71496;R-HSA-71660;R-HSA-70494
6	R-HSA-913531	Interferon Signaling	8	290	0.025	0.000399446	0.018774	37	69	0.0052364	9606	Homo sapiens	P42224;P20591;P05161;P29728;P20592;Q01628	P42224;P20591;P42224-1;P42224-2;P05161;P29728;P20592;Q01628	R-HSA-8985097;R-HSA-936462;R-HSA-997326;R-HSA-1169307;R-HSA-873927;R-HSA-873921;R-HSA-873922;R-HSA-909725;R-HSA-909726;R-HSA-909721;R-HSA-909722;R-HSA-1015702;R-HSA-8985104;R-HSA-909718;R-HSA-1015699;R-HSA-1678841;R-HSA-1169395;R-HSA-1678843;R-HSA-1169394;R-HSA-1678842;R-HSA-1169397;R-HSA-1169399;R-HSA-1169398;R-HSA-1176059;R-HSA-1169403;R-HSA-1031716;R-HSA-1169402;R-HSA-1169405;R-HSA-877281;R-HS…
7	R-HSA-71387	Metabolism of carbohydrates	8	300	0.0258621	0.000499154	0.0199661	18	236	0.01791	9606	Homo sapiens	P06733;Q6PCE3;P06737;P04406;P40926;P04075;P51688;P08236	P06733;Q6PCE3;P06737;P04406;P40926;P04075;P51688;P08236	R-HSA-70272;R-HSA-2090043;R-HSA-71588;R-HSA-71495;R-HSA-71783;R-HSA-71590;R-HSA-71496;R-HSA-1678708;R-HSA-71660;R-HSA-70449;R-HSA-2162226;R-HSA-2162227;R-HSA-70482;R-HSA-8955760;R-HSA-70427;R-HSA-453339;R-HSA-1678854;R-HSA-70494
8	R-HSA-1430728	Metabolism	25	2146	0.185	0.000637225	0.0223029	43	2009	0.152463	9606	Homo sapiens	P06733;P07602;P00492;P06737;P40926;P31937;P32322;P15104;Q7L266;P51688;Q6PCE3;P04181;P23786;Q99829;Q8TBX8;P05413;P27144;Q9UKU7;Q16831;P04406;P54803;Q15392;P04075;P27338;P08236	P06733;P07602;P00492;P06737;P40926;P31937;P32322;P15104;Q7L266;P51688;Q6PCE3;P04181;P23786;Q99829;Q8TBX8;P05413;P27144;Q9UKU7;Q16831;P04406;P54803;Q15392;P04075;P27338;P08236	R-HSA-70272;R-HSA-70979;R-HSA-196417;R-HSA-74372;R-HSA-71495;R-HSA-71496;R-HSA-70664;R-HSA-74376;R-HSA-70859;R-HSA-70666;R-HSA-1605591;R-HSA-70606;R-HSA-141202;R-HSA-2162226;R-HSA-141200;R-HSA-2162227;R-HSA-70482;R-HSA-1989773;R-HSA-6788798;R-HSA-1675776;R-HSA-200410;R-HSA-70427;R-HSA-5334794;R-HSA-453339;R-HSA-1678854;R-HSA-70494;R-HSA-70885;R-HSA-2090043;R-HSA-6811522;R-HSA-71588;R-HSA-71783;R-…
9	R-HSA-70171	Glycolysis	4	78	0.00672414	0.00138772	0.0426058	4	24	0.00182136	9606	Homo sapiens	P06733;Q6PCE3;P04406;P04075	P06733;Q6PCE3;P04406;P04075	R-HSA-70449;R-HSA-8955760;R-HSA-71496;R-HSA-71660
10	R-HSA-1169408	ISG15 antiviral mechanism	4	80	0.00689655	0.00152164	0.0426058	16	16	0.00121424	9606	Homo sapiens	P42224;P20591;P05161;P20592	P42224;P20591;P05161;P20592	R-HSA-1678841;R-HSA-936462;R-HSA-1169395;R-HSA-1678843;R-HSA-1169394;R-HSA-1678842;R-HSA-1169397;R-HSA-1169399;R-HSA-1169398;R-HSA-1169307;R-HSA-1176059;R-HSA-1169403;R-HSA-1169402;R-HSA-1169405;R-HSA-1169404;R-HSA-1169406
11	R-HSA-2206281	Mucopolysaccharidoses	2	11	0.000948276	0.00213942	0.055625	5	22	0.00166958	9606	Homo sapiens	P08236;P51688	P08236;P51688	R-HSA-2263444;R-HSA-2318373;R-HSA-9036050;R-HSA-9036068;R-HSA-9036070
12	R-HSA-6798695	Neutrophil degranulation	9	480	0.0413793	0.00260077	0.0598178	6	10	0.000758898	9606	Homo sapiens	P07602;P13473;P40199;P06737;Q99829;P04075;O00584;P04066;P08236	P07602;P13473;P40199;P06737;Q99829;P04075;O00584;P04066;P08236	R-HSA-6798739;R-HSA-6800434;R-HSA-6798751;R-HSA-6798748;R-HSA-6800426;R-HSA-6798745
13	R-HSA-1059683	Interleukin-6 signaling	2	15	0.0012931	0.00391601	0.0783202	6	20	0.0015178	9606	Homo sapiens	P42224	P42224;P42224-1	R-HSA-1112565;R-HSA-1112727;R-HSA-1112602;R-HSA-1112538;R-HSA-1112587;R-HSA-1112604

## Sheet: result_cluster2
	Supplementary Table 3 (cluster 2)
	Pathway identifier	Pathway name	#Entities found	#Entities total	Entities ratio	Entities pValue	Entities FDR	#Reactions found	#Reactions total	Reactions ratio	Species identifier	Species name	Submitted entities found	Mapped entities	Found reaction identifiers
1	R-HSA-5683826	Surfactant metabolism	3	30	0.00258621	2.9469e-05	0.00433194	13	29	0.0022008	9606	Homo sapiens	Q9UGM3;P07988;Q8IWL1	Q9UGM3;P07988;Q8IWL1	R-HSA-5686359;R-HSA-5687284;R-HSA-9624789;R-HSA-5685649;R-HSA-5684862;R-HSA-5686335;R-HSA-5686301;R-HSA-6791016;R-HSA-5683879;R-HSA-5683840;R-HSA-5684864;R-HSA-5684865;R-HSA-5686286
2	R-HSA-5688849	Defective CSF2RB causes SMDP5	2	8	0.000689655	0.000119177	0.00583968	1	1	7.58898e-05	9606	Homo sapiens	P07988;Q8IWL1	P07988;Q8IWL1	R-HSA-5688884
3	R-HSA-5688890	Defective CSF2RA causes SMDP4	2	8	0.000689655	0.000119177	0.00583968	1	1	7.58898e-05	9606	Homo sapiens	P07988;Q8IWL1	P07988;Q8IWL1	R-HSA-5688899
4	R-HSA-5687613	Diseases associated with surfactant metabolism	2	10	0.000862069	0.000185766	0.00668756	4	7	0.000531229	9606	Homo sapiens	P07988;Q8IWL1	P07988;Q8IWL1	R-HSA-5688884;R-HSA-5688899;R-HSA-5687875;R-HSA-5688025
5	R-HSA-5687868	Defective SFTPA2 causes IPF	1	1	8.62069e-05	0.00198088	0.0415985	1	1	7.58898e-05	9606	Homo sapiens	Q8IWL1	Q8IWL1	R-HSA-5687875
6	R-HSA-5688031	Defective pro-SFTPB causes SMDP1 and RDS	1	1	8.62069e-05	0.00198088	0.0415985	1	1	7.58898e-05	9606	Homo sapiens	P07988	P07988	R-HSA-5688025
7	R-HSA-5579013	Defective CYP7B1 causes SPG5A and CBAS3	1	1	8.62069e-05	0.00198088	0.0415985	1	1	7.58898e-05	9606	Homo sapiens	O75881	O75881	R-HSA-5602885
8	R-HSA-1430728	Metabolism	10	2146	0.185	0.00505018	0.0909033	18	2009	0.152463	9606	Homo sapiens	P50440;Q01469;P54687;Q9ULC5;P16442;P30838;P61764;P10599;Q9Y2H5;O75881	P50440;Q01469;P54687;Q9ULC5;P16442;P30838;P61764;P10599;Q9Y2H5;O75881	R-HSA-9033961;R-HSA-70723;R-HSA-192065;R-HSA-191972;R-HSA-111751;R-HSA-201035;R-HSA-265166;R-HSA-71275;R-HSA-9034053;R-HSA-5692283;R-HSA-9033959;R-HSA-73646;R-HSA-192051;R-HSA-9034042;R-HSA-508189;R-HSA-5334794;R-HSA-111804;R-HSA-8870489
9	R-HSA-9033807	ABO blood group biosynthesis	1	3	0.000258621	0.00593138	0.0949022	4	6	0.000455339	9606	Homo sapiens	P16442	P16442	R-HSA-9033961;R-HSA-9034042;R-HSA-9034053;R-HSA-9033959
10	R-HSA-5676934	Protein repair	1	6	0.000517241	0.0118291	0.149068	2	3	0.000227669	9606	Homo sapiens	P10599	P10599	R-HSA-5676917;R-HSA-5676940
11	R-HSA-433692	Proton-coupled monocarboxylate transport	1	6	0.000517241	0.0118291	0.149068	1	2	0.00015178	9606	Homo sapiens	O60669	O60669	R-HSA-433698
12	R-HSA-5668914	Diseases of metabolism	3	249	0.0214655	0.012705	0.149068	5	190	0.0144191	9606	Homo sapiens	P07988;Q8IWL1;O75881	P07988;Q8IWL1;O75881	R-HSA-5602885;R-HSA-5688884;R-HSA-5688899;R-HSA-5687875;R-HSA-5688025
13	R-HSA-211945	Phase I - Functionalization of compounds	2	105	0.00905172	0.0182728	0.149068	3	97	0.00736131	9606	Homo sapiens	P30838;O75881	P30838;O75881	R-HSA-192051;R-HSA-192065;R-HSA-5692283
14	R-HSA-71288	Creatine metabolism	1	10	0.000862069	0.0196407	0.149068	1	5	0.000379449	9606	Homo sapiens	P50440	P50440	R-HSA-71275
15	R-HSA-9617629	Regulation of FOXO transcriptional activity by acetylation	1	10	0.000862069	0.0196407	0.149068	1	9	0.000683008	9606	Homo sapiens	P10599	P10599	R-HSA-9617735
16	R-HSA-373760	L1CAM interactions	2	121	0.010431	0.0238065	0.149068	3	54	0.00409805	9606	Homo sapiens	P52735;Q16555	P52735;Q16555	R-HSA-443783;R-HSA-445085;R-HSA-445064
17	R-HSA-168249	Innate Immune System	6	1191	0.102672	0.0254208	0.149068	32	675	0.0512256	9606	Homo sapiens	Q01469;P08174;P01833;P10599;P52735;Q8IWL1	Q01469;P08174;P01833;P10599;P52735;Q8IWL1	R-HSA-2424484;R-HSA-2730856;R-HSA-2424485;R-HSA-2424486;R-HSA-2730858;R-HSA-2424487;R-HSA-2424481;R-HSA-5432852;R-HSA-1250264;R-HSA-2029458;R-HSA-6800426;R-HSA-981535;R-HSA-2029453;R-HSA-2029451;R-HSA-166041;R-HSA-977619;R-HSA-1250253;R-HSA-2730889;R-HSA-2730888;R-HSA-2730892;R-HSA-2730885;R-HSA-6798743;R-HSA-2730841;R-HSA-2730840;R-HSA-6798739;R-HSA-168951;R-HSA-2730847;R-HSA-2424476;R-HSA-27308…
18	R-HSA-193807	Synthesis of bile acids and bile salts via 27-hydroxycholesterol	1	15	0.0012931	0.0293221	0.149068	1	8	0.000607118	9606	Homo sapiens	O75881	O75881	R-HSA-191972
19	R-HSA-399956	CRMPs in Sema3A signaling	1	16	0.00137931	0.0312474	0.149068	3	5	0.000379449	9606	Homo sapiens	Q16555	Q16555	R-HSA-399951;R-HSA-399947;R-HSA-399944
20	R-HSA-391160	Signal regulatory protein family interactions	1	16	0.00137931	0.0312474	0.149068	1	10	0.000758898	9606	Homo sapiens	Q8IWL1	Q8IWL1	R-HSA-391155
21	R-HSA-264642	Acetylcholine Neurotransmitter Release Cycle	1	17	0.00146552	0.0331691	0.149068	2	5	0.000379449	9606	Homo sapiens	P61764	P61764-1	R-HSA-372529;R-HSA-372505
22	R-HSA-844456	The NLRP3 inflammasome	1	17	0.00146552	0.0331691	0.149068	3	18	0.00136602	9606	Homo sapiens	P10599	P10599	R-HSA-1250280;R-HSA-1250264;R-HSA-1250253
23	R-HSA-181429	Serotonin Neurotransmitter Release Cycle	1	18	0.00155172	0.035087	0.149068	2	3	0.000227669	9606	Homo sapiens	P61764	P61764-1	R-HSA-380901;R-HSA-380905
24	R-HSA-181430	Norepinephrine Neurotransmitter Release Cycle	1	18	0.00155172	0.035087	0.149068	2	5	0.000379449	9606	Homo sapiens	P61764	P61764-1	R-HSA-374899;R-HSA-374922
25	R-HSA-888590	GABA synthesis, release, reuptake and degradation	1	19	0.00163793	0.0370014	0.149068	2	9	0.000683008	9606	Homo sapiens	P61764	P61764-1	R-HSA-888589;R-HSA-917744
26	R-HSA-445144	Signal transduction by L1	1	21	0.00181034	0.0408192	0.149068	2	11	0.000834788	9606	Homo sapiens	P52735	P52735	R-HSA-445085;R-HSA-445064
27	R-HSA-5686938	Regulation of TLR by endogenous ligand	1	21	0.00181034	0.0408192	0.149068	2	12	0.000910678	9606	Homo sapiens	Q8IWL1	Q8IWL1	R-HSA-5432852;R-HSA-5432814
28	R-HSA-70895	Branched-chain amino acid catabolism	1	21	0.00181034	0.0408192	0.149068	2	22	0.00166958	9606	Homo sapiens	P54687	P54687	R-HSA-70723;R-HSA-508189
29	R-HSA-9033658	Blood group systems biosynthesis	1	22	0.00189655	0.0427226	0.149068	4	20	0.0015178	9606	Homo sapiens	P16442	P16442	R-HSA-9033961;R-HSA-9034042;R-HSA-9034053;R-HSA-9033959
30	R-HSA-212676	Dopamine Neurotransmitter Release Cycle	1	23	0.00198276	0.0446225	0.149068	2	4	0.000303559	9606	Homo sapiens	P61764	P61764-1	R-HSA-380869;R-HSA-380574
31	R-HSA-210500	Glutamate Neurotransmitter Release Cycle	1	24	0.00206897	0.0465187	0.149068	2	6	0.000455339	9606	Homo sapiens	P61764	P61764-1	R-HSA-210426;R-HSA-210430

## Sheet: result_cluster3
	Supplementary Table 3 (cluster 3)
	Pathway identifier	Pathway name	#Entities found	#Entities total	Entities ratio	Entities pValue	Entities FDR	#Reactions found	#Reactions total	Reactions ratio	Species identifier	Species name	Submitted entities found	Mapped entities	Found reaction identifiers
1	R-HSA-1247673	Erythrocytes take up oxygen and release carbon dioxide	5	8	0.00069	6.93e-10	2e-07	3	6	0.000455	9606	Homo sapiens	P00915;P68871;P69905;P02730;P00918	P00915;P68871;P69905;P02730;P00918	R-HSA-1247665;R-HSA-1247668;R-HSA-1475436
2	R-HSA-1237044	Erythrocytes take up carbon dioxide and release oxygen	5	12	0.00103448	5.19e-09	4.98e-07	4	7	0.000531	9606	Homo sapiens	P00915;P68871;P69905;P02730;P00918	P00915;P68871;P69905;P02730;P00918	R-HSA-6806831;R-HSA-1237038;R-HSA-1475435;R-HSA-1237325
3	R-HSA-1480926	O2/CO2 exchange in erythrocytes	5	12	0.00103448	5.19e-09	4.98e-07	7	13	0.000987	9606	Homo sapiens	P00915;P68871;P69905;P02730;P00918	P00915;P68871;P69905;P02730;P00918	R-HSA-1247665;R-HSA-1247668;R-HSA-6806831;R-HSA-1475436;R-HSA-1237038;R-HSA-1475435;R-HSA-1237325
4	R-HSA-5686938	Regulation of TLR by endogenous ligand	5	21	0.00181035	8.23e-08	5.92e-06	4	12	0.000911	9606	Homo sapiens	P04114;P02671;P35247;P02679;P02675	P04114;P02671;P35247;P02679;P02675	R-HSA-8870678;R-HSA-8869667;R-HSA-5432852;R-HSA-5432814
5	R-HSA-1474244	Extracellular matrix organization	11	301	0.0259483	2.65e-07	1.51e-05	50	319	0.0242088	9606	Homo sapiens	Q9UBX5;P02671;P12110;P12109;P23946;P08311;P02679;P55083;P02675;Q16363;P01023	Q9UBX5;P02671;P12110;P12109;P23946;P08311;P02679;P55083;P02675;Q16363;P01023	R-HSA-8948232;R-HSA-114560;R-HSA-2002460;R-HSA-8948234;R-HSA-216069;R-HSA-2426530;R-HSA-8948224;R-HSA-8948226;R-HSA-8948228;R-HSA-8948230;R-HSA-8948231;R-HSA-216082;R-HSA-2426676;R-HSA-2396083;R-HSA-4084903;R-HSA-2466106;R-HSA-2161282;R-HSA-2022073;R-HSA-1454781;R-HSA-2327695;R-HSA-1981104;R-HSA-2327909;R-HSA-1564112;R-HSA-2328048;R-HSA-2426355;R-HSA-1981128;R-HSA-1980233;R-HSA-2327803;R-HSA-1592…
6	R-HSA-140877	Formation of Fibrin Clot (Clotting Cascade)	4	39	0.00336207	4.69e-05	0.00177118	5	61	0.00462928	9606	Homo sapiens	P02671;P02679;P02675;P01023	P02671;P02679;P02675;P01023	R-HSA-140851;R-HSA-140599;R-HSA-158340;R-HSA-140842;R-HSA-140840
7	R-HSA-372708	p130Cas linkage to MAPK signaling for integrins	3	15	0.0012931	6.33e-05	0.00177118	3	3	0.000228	9606	Homo sapiens	P02671;P02679;P02675	P02671;P02679;P02675	R-HSA-372693;R-HSA-372705;R-HSA-372697
8	R-HSA-354194	GRB2:SOS provides linkage to MAPK signaling for Integrins	3	15	0.0012931	6.33e-05	0.00177118	2	2	0.000152	9606	Homo sapiens	P02671;P02679;P02675	P02671;P02679;P02675	R-HSA-354165;R-HSA-354087
9	R-HSA-216083	Integrin cell surface interactions	5	85	0.00732759	7.01e-05	0.00182188	5	55	0.00417394	9606	Homo sapiens	P02671;P12110;P12109;P02679;P02675	P02671;P12110;P12109;P02679;P02675	R-HSA-114560;R-HSA-216082;R-HSA-216069;R-HSA-4084903;R-HSA-2327695
10	R-HSA-5602498	MyD88 deficiency (TLR2/4)	3	19	0.00163793	0.000127	0.00304188	2	2	0.000152	9606	Homo sapiens	P02671;P02679;P02675	P02671;P02679;P02675	R-HSA-5602383;R-HSA-5602606
11	R-HSA-5603041	IRAK4 deficiency (TLR2/4)	3	20	0.00172414	0.000147	0.00324073	2	2	0.000152	9606	Homo sapiens	P02671;P02679;P02675	P02671;P02679;P02675	R-HSA-5602353;R-HSA-5602672
12	R-HSA-140875	Common Pathway of Fibrin Clot Formation	3	22	0.00189655	0.000195	0.0038936	4	29	0.0022008	9606	Homo sapiens	P02671;P02679;P02675	P02671;P02679;P02675	R-HSA-140851;R-HSA-140599;R-HSA-140842;R-HSA-140840
13	R-HSA-9660826	Purinergic signaling in leishmaniasis infection	3	27	0.00232759	0.000354	0.00599017	4	23	0.00174547	9606	Homo sapiens	P08311;P21589;P01024	P08311;P21589;P01024	R-HSA-448678;R-HSA-444647;R-HSA-8940074;R-HSA-9665524
14	R-HSA-9664424	Cell recruitment (pro-inflammatory response)	3	27	0.00232759	0.000354	0.00599017	4	23	0.00174547	9606	Homo sapiens	P08311;P21589;P01024	P08311;P21589;P01024	R-HSA-448678;R-HSA-444647;R-HSA-8940074;R-HSA-9665524
15	R-HSA-354192	Integrin signaling	3	28	0.00241379	0.000393	0.00599017	15	24	0.00182135	9606	Homo sapiens	P02671;P02679;P02675	P02671;P02679;P02675	R-HSA-354149;R-HSA-429415;R-HSA-354087;R-HSA-372705;R-HSA-429441;R-HSA-377644;R-HSA-354124;R-HSA-377641;R-HSA-377640;R-HSA-377643;R-HSA-372693;R-HSA-354165;R-HSA-354066;R-HSA-372697;R-HSA-354073
16	R-HSA-381426	Regulation of Insulin-like Growth Factor (IGF) transport and uptake by Insulin-like Growth Factor Binding Proteins (IGFBPs)	5	124	0.0106897	0.000399	0.00599017	2	14	0.00106246	9606	Homo sapiens	P04114;P02671;P02679;P08311;P01024	P04114;P02671;P02679;P08311;P01024	R-HSA-8952289;R-HSA-381500
17	R-HSA-2173782	Binding and Uptake of Ligands by Scavenger Receptors	5	129	0.0111207	0.000477	0.00668487	22	33	0.00250436	9606	Homo sapiens	P04114;P02792;P01591;P68871;P69905	P04114;P02792;P01591;P68871;P69905	R-HSA-2187264;R-HSA-2187266;R-HSA-2512800;R-HSA-2507854;R-HSA-2197770;R-HSA-2197645;R-HSA-2197646;R-HSA-2168883;R-HSA-2173778;R-HSA-2168885;R-HSA-2168884;R-HSA-2247511;R-HSA-2203479;R-HSA-2168889;R-HSA-2230938;R-HSA-2247514;R-HSA-2247512;R-HSA-2247513;R-HSA-2187261;R-HSA-2981040;R-HSA-2203516;R-HSA-2299677
18	R-HSA-5260271	Diseases of Immune System	3	34	0.00293103	0.000689	0.00827472	4	15	0.00113835	9606	Homo sapiens	P02671;P02679;P02675	P02671;P02679;P02675	R-HSA-5602353;R-HSA-5602672;R-HSA-5602383;R-HSA-5602606
19	R-HSA-5602358	Diseases associated with the TLR signaling cascade	3	34	0.00293103	0.000689	0.00827472	4	15	0.00113835	9606	Homo sapiens	P02671;P02679;P02675	P02671;P02679;P02675	R-HSA-5602353;R-HSA-5602672;R-HSA-5602383;R-HSA-5602606
20	R-HSA-1474228	Degradation of the extracellular matrix	5	140	0.012069	0.00069	0.00827472	5	105	0.00796843	9606	Homo sapiens	P12110;P12109;P23946;P08311;P01023	P12110;P12109;P23946;P08311;P01023	R-HSA-1592316;R-HSA-1564112;R-HSA-1604722;R-HSA-1454781;R-HSA-3785684
